# Supplementary material for: Bacterial evolution of antibiotic hypersensitivity
Source: Mol Syst Biol. 2013 Oct 29;9:700. doi: 10.1038/msb.2013.57 (PMC3817406; doi:10.1038/msb.2013.57)
Supplement: Supplementary Table S2 [file msb201357-s2.xls]

## Sheet: 24x24 matrix
Sublethal antibiotic dosage during the evolution experiment
	Antibiotics to be tested against
Populations evolved to this antibiotic	AMK	AMP	CHL	CPR	CYC	DOX	ERY	FOS	FOX	FSM	FUS	GEN	KAN	LOM	MUP	NAL	NIT	PIP	SLF	STR	TET	TOB	TRM	VAN
AMK	0	1	1	1	0	1	1	1	0	0	0	0	0	0	1	1	1	1	1	0	1	0	1	1
AMP	0	0	0	0	0	0	0	0	0	0	0	0	0	0	0	0	0	0	0	0	0	0	0	0
CHL	1	0	0	0	0	0	0	0	0	0	0	0	0	0	0	0	0	0	0	0	0	1	0	0
CPR	1	0	0	0	0	0	0	0	0	0	0	1	1	0	0	0	1	0	0	0	0	0	0	0
CYC	0	0	0	0	0	0	0	0	0	0	1	0	0	0	0	0	0	0	0	0	0	0	0	1
DOX	0	0	0	0	0	0	0	0	0	0	0	1	1	0	0	0	1	0	0	0	0	1	0	1
ERY	0	0	0	0	0	0	0	0	0	0	0	0	0	0	0	0	1	0	0	0	0	0	0	1
FOS	0	0	0	0	0	0	0	0	0	0	0	0	0	0	0	0	0	0	0	0	0	0	0	0
FOX	1	0	0	0	0	0	0	0	0	0	1	1	1	0	0	0	1	0	0	0	0	0	0	0
FSM	0	0	1	0	0	0	0	0	0	0	0	1	1	0	0	0	0	0	0	0	0	0	0	1
FUS	0	0	0	0	0	0	0	0	0	0	0	0	0	0	0	0	0	0	0	0	0	0	0	0
GEN	0	1	0	0	1	1	0	0	0	0	0	0	0	0	0	1	1	0	1	0	0	0	0	1
KAN	0	1	1	1	0	1	1	0	0	0	0	0	0	1	1	1	1	1	1	0	1	0	1	1
LOM	0	0	0	0	0	0	0	1	0	1	0	0	1	0	0	0	0	0	0	0	0	1	0	0
MUP	0	0	0	0	0	0	0	0	0	0	0	1	0	0	0	0	0	0	1	0	0	1	0	1
NAL	0	0	0	0	0	0	0	0	0	0	0	0	0	0	0	0	0	0	0	0	0	1	0	0
NIT	1	0	0	0	0	0	1	0	1	0	1	1	1	1	0	0	0	1	1	0	0	1	0	0
PIP	0	0	0	0	0	0	0	0	0	0	0	0	0	0	0	0	0	0	0	0	0	0	0	0
SLF	1	0	0	0	0	0	0	1	0	0	0	1	1	0	0	0	0	0	0	1	0	1	0	1
STR	0	0	1	0	0	1	1	0	0	1	1	0	0	1	0	1	1	0	1	0	1	0	0	1
TET	0	0	0	0	0	0	0	0	0	0	1	1	0	0	0	0	1	0	0	0	0	1	1	1
TOB	0	1	1	0	0	1	0	0	0	0	0	0	0	0	1	0	1	0	0	0	0	0	0	1
TRM	1	0	0	0	0	0	1	0	0	0	0	1	0	0	0	0	1	0	1	1	0	1	0	1
VAN	0	0	1	0	0	0	1	0	0	0	1	1	0	0	0	1	1	1	0	1	0	1	0	0

## Sheet: 12x12 matrix
Gradually increased antibiotic dosage during the evolution experiment
	Antibiotics to be tested against
Populations evolved to this antibiotic	AMP	CHL	CPR	DOX	ERY	FOX	KAN	NAL	NIT	TET	TOB	TRM
AMP	0	0	0	0	0	0	1	0	1	0	1	0
CHL	0	0	0	0	0	0	0	0	1	0	0	0
CPR	0	0	0	0	0	0	1	0	0	0	1	0
DOX	0	0	0	0	0	0	1	0	1	0	1	0
ERY	0	0	0	0	0	0	0	0	1	0	0	0
FOX	0	0	0	0	0	0	1	0	0	0	0	0
KAN	1	1	0	1	0	1	0	1	1	1	0	1
NAL	0	0	0	0	0	0	0	0	0	0	0	0
NIT	0	0	0	0	0	0	1	0	0	0	1	0
TET	0	0	0	0	0	0	0	0	1	0	1	0
TOB	0	1	1	1	0	0	0	1	1	1	0	1
TRM	0	0	0	0	0	0	0	0	1	0	1	0

## Sheet: Variable description
1	collateral sensitivity interaction
0	no interaction
NA	data not available

## Sheet: Antibiotic abbreviations
Antibiotic abbreviations	Full Name
DOX	Doxycylin
GEN	Gentamicinsulfat
STR	Streptomycin
TET	Tetracycline
KAN	Kanamicin
CHL	Chloramphenicol
CPR	Ciprofloxacin
AMP	Ampicillin
LOM	Lomefloxacin
NIT	Nitrofurantoin
ERY	Erythromycin
NAL	Nalidixic acid
FUS	Fusidic acid
PIP	Piperacillin
AMK	Amikacin
FOX	Cefoxitin
TOB	Tobramycin
TRM	Trimethoprim
SLF	Sulfamonomethoxine
FOS	Fosfomycin
MUP	Mupirocin
FSM	Fosmidomycin
CYC	Cycloserine
VAN	Vancomycin
