# Supplementary material for: Bacterial evolution of antibiotic hypersensitivity
Source: Mol Syst Biol. 2013 Oct 29;9:700. doi: 10.1038/msb.2013.57 (PMC3817406; doi:10.1038/msb.2013.57)
Supplement: Supplementary Table S4 [file msb201357-s3.xls]

## Sheet: List_of_SNPs 
Populations	Gene	Reference position (NC_000913)	Variation Type	Reference	Allele variants	Amino acid change	Function and literature information	Chemogenomic information*	Evolution experiment	PMF affecting?	Literature	Relative MIC change **
STR5	trkH	4032216	SNV	C	A	Thr350Lys	Potassium symporter, mutation close to another mutation known to increase K+ flux	Deletion gives sensitivity to TOB, STR and resistance to NAL, DOX and PIP	subMIC	+	A. Castañeda-García, T. T. Do, J. Blázquez, The K+ uptake regulator TrkA controls membrane potential, pH homeostasis and multidrug susceptibility in Mycobacterium smegmatis, J. Antimicrob. Chemother. 66, 1489–1498 (2011).	NAL:0.44, SLF:0.56, TET:0.5, DOX:0.5
STR5	ispF	2869545	SNV	C	A	-	Affects isoprenoid biosynthesis,Loss of IspF function leads to growth defects, filamentous growth, and a sensitivity to antibiotics that target the cell wall		subMIC	+	T. L. Campbell, E. D. Brown, Characterization of the Depletion of 2-C-Methyl-d-Erythritol-2,4-Cyclodiphosphate Synthase in Escherichia coli and Bacillus subtilis, J Bacteriol 184, 5609–5618 (2002).	NAL:0.44, SLF:0.56, TET:0.5, DOX:0.5
TOB7	trkH	4031406	SNV	T	A	Leu80Gln	Potassium symporter, mutation close to another mutation known to increase K+ flux	Deletion gives sensitivity to TOB, STR and resistance to NAL, DOX and PIP	subMIC	+	A. Castañeda-García, T. T. Do, J. Blázquez, The K+ uptake regulator TrkA controls membrane potential, pH homeostasis and multidrug susceptibility in Mycobacterium smegmatis, J. Antimicrob. Chemother. 66, 1489–1498 (2011).	DOX:0.49, CHL:0.55, TET:0.45
TOB7	cyoB	449548	SNV	G	C	His106Gln	Cytochrome oxidase, mutation is in important redox center	Deletion gives resistance to AMK, GEN, STR, TOB and sensitivity to NAL	subMIC	+		DOX:0.49, CHL:0.55, TET:0.45
TOB1	fusA	3469722	SNV	A	T	p.Phe605Leu	Elongation factor G, Small colony variants of Staphylococcus aureus frequently show defective electron trasport system mutations in fusA	No phenotype	Gradual	-	T. Norström, J. Lannergård, D. Hughes, Genetic and Phenotypic Identification of Fusidic Acid-Resistant Mutants with the Small-Colony-Variant Phenotype in Staphylococcus aureus, Antimicrob. Agents Chemother. 51, 4438–4446 (2007).	na.
TOB1	hemA	1264102	SNV	T	A	p.Ile389Asn	Glutamyl-tRNA reductase catalyzes the first step of porphyrin biosynthesis. Clinically isolated resistance mutation. Energy metabolism.	No phenotype	Gradual	+	R. W. Hedges, K. P. Shannon, Resistance to Apramycin in Escherichia coli Isolated from Animals: Detection of a Novel Aminoglycoside-modifying Enzyme, J Gen Microbiol 130, 473–482 (1984).	na.
TOB2	fusA	3471188	SNV	C	A	p.Gly117Cys	Elongation factor G, Small colony variants of Staphylococcus aureus frequently show defective electron trasport system mutations in fusA	No phenotype	Gradual	-	T. Norström, J. Lannergård, D. Hughes, Genetic and Phenotypic Identification of Fusidic Acid-Resistant Mutants with the Small-Colony-Variant Phenotype in Staphylococcus aureus, Antimicrob. Agents Chemother. 51, 4438–4446 (2007).	na.
TOB2	ispA	440296	SNV	G	T	p.Cys10*	The enzyme can catalyzes two sequential reactions in the polyisoprenoid biosynthetic pathway, and its disruption decreased ubiquinone levels	Deletion gives resistance to AMK, GEN, STR, TOB while sensitivity to ERY and Spectinomycin	Gradual	+	S. Fujisaki et al., Isolation and characterization of an Escherichia coli mutant having temperature-sensitive farnesyl diphosphate synthase., J Bacteriol 171, 5654–5658 (1989).	na.
TOB2	gntK	3575653	SNV	G	A	-	D-gluconate kinase	na.	Gradual	-		na.
KAN1	atpD	3914678	SNV	A	C	Phe241Val	ATP synthase F1, b-subunit, the catalytic site of the enzyme	Deletion gives sensitivity to FOX, AMP, NIT, Glufosfomycin	Gradual	+	A. E. Senior, The proton-translocating ATPase of Escherichia coli, Annu Rev Biophys Biophys Chem 19, 7–41 (1990).	na.
KAN1	fliC	2000531	SNV	T	G	Lys367Thr	subunit of flagellin, energy conservation	No phenotype	Gradual	-		na.
KAN1	fusA	3469783	SNV	T	C	Asp585Gly	Elongation factor G, Small colony variants of Staphylococcus aureus frequently show defective electron trasport system mutations in fusA	No phenotype	Gradual	-	T. Norström, J. Lannergård, D. Hughes, Genetic and Phenotypic Identification of Fusidic Acid-Resistant Mutants with the Small-Colony-Variant Phenotype in Staphylococcus aureus, Antimicrob. Agents Chemother. 51, 4438–4446 (2007).	na.
KAN1	mlaD	3336026	SNV	C	T	Gly153Asp	phospholipid ABC transporter	na.	Gradual	-	J. C. Malinverni, T. J. Silhavy, An ABC transport system that maintains lipid asymmetry in the Gram-negative outer membrane, PNAS 106, 8009–8014 (2009).	na.
KAN1	rpsL	3472345	SNV	T	A	His77Leu	component of the 30S subunit of the ribosome and plays a role in translational accuracy, mutations are associated with streptomycin resistance	No phenotype	Gradual	-	M. Ozaki, S. Mizushima, M. Nomura, Identification and functional characterization of the protein controlled by the streptomycin-resistant locus in E. coli, Nature 222, 333–339 (1969).	na.
KAN1	trkH	4031418	SNV	G	A	Gly84Asp	Potassium symporter, mutation close to another mutation known to increase K+ flux	Deletion gives sensitivity to TOB, STR and resistance to NAL, DOX and PIP	Gradual	+	A. Castañeda-García, T. T. Do, J. Blázquez, The K+ uptake regulator TrkA controls membrane potential, pH homeostasis and multidrug susceptibility in Mycobacterium smegmatis, J. Antimicrob. Chemother. 66, 1489–1498 (2011).	na.
KAN1	yfiE	2713256	SNV	T	A	Gln29His	NO information	Deletion gives sensitivity to LOM, TRM	Gradual	?		na.
KAN1	yfiE	2713261	SNV	T	C	Thr28Ala	NO information	Deletion gives sensitivity to LOM, TRM	Gradual	?		na.
KAN1	zntA	3606212	SNV	T	A	Val580Glu	Heavy metal efflux	No phenotype	Gradual	-	C. Rensing, B. Mitra, B. P. Rosen, The zntA gene of Escherichia coli encodes a Zn(II)-translocating P-type ATPase, PNAS 94, 14326–14331 (1997).	na.
KAN4	fusA	3469736	SNV	A	C	Phe601Val	Elongation factor G, Small colony variants of Staphylococcus aureus frequently show defective electron trasport system mutations in fusA	No phenotype	Gradual	-	T. Norström, J. Lannergård, D. Hughes, Genetic and Phenotypic Identification of Fusidic Acid-Resistant Mutants with the Small-Colony-Variant Phenotype in Staphylococcus aureus, Antimicrob. Agents Chemother. 51, 4438–4446 (2007).	NAL: 0.21, CPR:0.39, DOX:0.24, FOX:0.27, SLF:0.18, CHL:0.36
KAN4	fusA	3470245	SNV	A	T	Met431Lys	Elongation factor G, Small colony variants of Staphylococcus aureus frequently show defective electron trasport system mutations in fusA	No phenotype	Gradual	-	T. Norström, J. Lannergård, D. Hughes, Genetic and Phenotypic Identification of Fusidic Acid-Resistant Mutants with the Small-Colony-Variant Phenotype in Staphylococcus aureus, Antimicrob. Agents Chemother. 51, 4438–4446 (2007).	NAL: 0.21, CPR:0.39, DOX:0.24, FOX:0.27, SLF:0.18, CHL:0.36
KAN4	hybF	3138030	SNV	G	T	Ser104*	Maturation of E. Coli hydrogenases, Energy balance?	No phenotype	Gradual	?		NAL: 0.21, CPR:0.39, DOX:0.24, FOX:0.27, SLF:0.18, CHL:0.36
KAN4	mlaD	3336026	SNV	C	T	Gly153Asp	phospholipid ABC transporter	na.	Gradual	-	J. C. Malinverni, T. J. Silhavy, An ABC transport system that maintains lipid asymmetry in the Gram-negative outer membrane, PNAS 106, 8009–8014 (2009).	NAL: 0.21, CPR:0.39, DOX:0.24, FOX:0.27, SLF:0.18, CHL:0.36
KAN4	mtlA	3771673	SNV	T	G	Leu457Arg	sugar transport	Deletion gives sensitivity to STR	Gradual	-		NAL: 0.21, CPR:0.39, DOX:0.24, FOX:0.27, SLF:0.18, CHL:0.36
KAN4	nuoF	2399387	InDel	C	-	Gly64fs	Soluble fragment of NADH dehydrogenase I, NADH binding site	Deletion gives resistance to AMK, GEN, STR, TOB while sensitivity to FOS and FUS	Gradual	+	H. Erhardt et al., Disruption of individual nuo-genes leads to the formation of partially assembled NADH:ubiquinone oxidoreductase (complex I) in Escherichia coli, Biochim. Biophys. Acta 1817, 863–871 (2012).	NAL: 0.21, CPR:0.39, DOX:0.24, FOX:0.27, SLF:0.18, CHL:0.36
KAN4	rpoD	3211823	SNV	T	A	Leu252Gln	Sigma 70 is the primary sigma factor during exponential growth	Deletion gives resistance to FUS	Gradual	-	C. Waldburger, T. Gardella, R. Wong, M. M. Susskind, Changes in conserved region 2 of Escherichia coli sigma 70 affecting promoter recognition, J. Mol. Biol. 215, 267–276 (1990).	NAL: 0.21, CPR:0.39, DOX:0.24, FOX:0.27, SLF:0.18, CHL:0.36
KAN4	rpsL	3472345	SNV	T	A	His77Leu	component of the 30S subunit of the ribosome and plays a role in translational accuracy, mutations are associated with streptomycin resistance	No phenotype	Gradual	-	M. Ozaki, S. Mizushima, M. Nomura, Identification and functional characterization of the protein controlled by the streptomycin-resistant locus in E. coli, Nature 222, 333–339 (1969).	NAL: 0.21, CPR:0.39, DOX:0.24, FOX:0.27, SLF:0.18, CHL:0.36
KAN4	trkH	4031406	SNV	T	A	Leu80Gln	Potassium symporter, mutation close to another mutation known to increase K+ flux	Deletion gives sensitivity to TOB, STR and resistance to NAL, DOX and PIP	Gradual	+	A. Castañeda-García, T. T. Do, J. Blázquez, The K+ uptake regulator TrkA controls membrane potential, pH homeostasis and multidrug susceptibility in Mycobacterium smegmatis, J. Antimicrob. Chemother. 66, 1489–1498 (2011).	NAL: 0.21, CPR:0.39, DOX:0.24, FOX:0.27, SLF:0.18, CHL:0.36
KAN4	ybhG	828304	SNV	T	A	Thr298Ser	No information	No phenotype	Gradual	?		NAL: 0.21, CPR:0.39, DOX:0.24, FOX:0.27, SLF:0.18, CHL:0.36
KAN4	yihQ	4067083	SNV	T	A	Ser73Cys	putative a-glycosidase	No phenotype	Gradual	-	M. Okuyama, H. Mori, S. Chiba, A. Kimura, Overexpression and characterization of two unknown proteins, YicI and YihQ, originated from Escherichia coli, Protein Expression and Purification 37, 170–179 (2004).	NAL: 0.21, CPR:0.39, DOX:0.24, FOX:0.27, SLF:0.18, CHL:0.36
KAN6	eutB	2555923	InDel	-	T	Val260fs	Ethanolamine ammonia-lyase, ammonia thought to be modify resistance against many antibiotics (through upregultion of polyamine biosynthesis)	No phenotype	Gradual	-	S. P. Bernier, S. Létoffé, M. Delepierre, J.-M. Ghigo, Biogenic ammonia modifies antibiotic resistance at a distance in physically separated bacteria, Mol Microbiol (2011), doi:10.1111/j.1365-2958.2011.07724.x.	na.
KAN6	fusA	3469622	SNV	G	T	Arg639Ser	Elongation factor G, Small colony variants of Staphylococcus aureus frequently show defective electron trasport system mutations in fusA	No phenotype	Gradual	-	T. Norström, J. Lannergård, D. Hughes, Genetic and Phenotypic Identification of Fusidic Acid-Resistant Mutants with the Small-Colony-Variant Phenotype in Staphylococcus aureus, Antimicrob. Agents Chemother. 51, 4438–4446 (2007).	na.
KAN6	leuS	672146	SNV	A	G	Ser621Pro	tRNA syntethase, mutations confer stringens response dependent resistance against novobiocin and mecillinam.	na.	Gradual	-	J. Milija, M. Lilic, R. Janjusevic, G. Jovanovic, D. J. Savic, tRNA Synthetase Mutants of Escherichia coli K-12 Are Resistant to the Gyrase Inhibitor Novobiocin, J. Bacteriol. 181, 2979–2983 (1999).	na.
KAN6	mlaD	3336026	SNV	C	T	Gly153Asp	phospholipid ABC transporter	na.	Gradual	-	J. C. Malinverni, T. J. Silhavy, An ABC transport system that maintains lipid asymmetry in the Gram-negative outer membrane, PNAS 106, 8009–8014 (2009).	na.
KAN6	rapA	62970	SNV	C	A	Glu99*	putative helicase of the SNF2 family, mutants are sensitive to Penicillin G	na.	Gradual	-	S. V. Lynch et al., Role of the rapA Gene in Controlling Antibiotic Resistance of Escherichia coli Biofilms, Antimicrob Agents Chemother 51, 3650–3658 (2007).	na.
KAN6	rplF	3443879	SNV	C	A	Arg95Leu	component of the 50S subunit of the ribosome.	na.	Gradual	-	A. Bosl, A. Böck, Ribosomal mutation in Escherichia coli affecting membrane stability, Mol. Gen. Genet. 182, 358–360 (1981).	na.
KAN6	trkH	4031406	SNV	T	A	Leu80Gln	Potassium symporter, mutation close to another mutation known to increase K+ flux	Deletion gives sensitivity to TOB, STR and resistance to NAL, DOX and PIP	Gradual	+	A. Castañeda-García, T. T. Do, J. Blázquez, The K+ uptake regulator TrkA controls membrane potential, pH homeostasis and multidrug susceptibility in Mycobacterium smegmatis, J. Antimicrob. Chemother. 66, 1489–1498 (2011).	na.
KAN6	yaeH	184056	SNV	C	A	Glu14*	No information	No phenotype	Gradual	-		na.
KAN6	yejA	2271917	InDel	C	-	Ala511fs	periplasmic binding component of the YejA/YejB/YejE/YejF ABC transporter	No phenotype	Gradual	-	M. Antal, V. Bordeau, V. Douchin, B. Felden, A Small Bacterial RNA Regulates a Putative ABC Transporter, J. Biol. Chem. 280, 7901–7908 (2005).	na.
KAN8	atpG	3915514	SNV	T	A	Lys259*	ATP synthase F1, gamma-subunit, function in proton translocation	No phenotype	Gradual	+	C. Tang, R. A. Capaldi, Characterization of the Interface between and Subunits of Escherichia coli F-ATPase, J. Biol. Chem. 271, 3018–3024 (1996).	na.
KAN8	cpxA	4102551	InDel	T	-	Ser150fs	Transcriptional regulation of mistranslation induced membrane stress	Deletion gives resistance to AMK, GEN, STR, TOB, CPR, Spectinomycin and sensitivity to TRM, Sulfamethoxazole	Gradual	-	M. A. Kohanski, D. J. Dwyer, J. Wierzbowski, G. Cottarel, J. J. Collins, Mistranslation of Membrane Proteins and Two-Component System Activation Trigger Antibiotic-Mediated Cell Death, Cell 135, 679–690 (2008).	na.
KAN8	cyoB	449377	InDel	G	-	Gly163fs	Responsible for the assembly of Cytochrome terminal oxidase complex	Deletion gives resistance to AMK, GEN, STR, TOB and sensitivity to NAL	Gradual	+	F. Stenberg, G. von Heijne, D. O. Daley, Assembly of the Cytochrome bo3 Complex, Journal of Molecular Biology 371, 765–773 (2007).	na.
KAN8	fusA	3469561	SNV	G	T	Pro659Gln	Elongation factor G, Small colony variants of Staphylococcus aureus frequently show defective electron trasport system mutations in fusA	No phenotype	Gradual	-	T. Norström, J. Lannergård, D. Hughes, Genetic and Phenotypic Identification of Fusidic Acid-Resistant Mutants with the Small-Colony-Variant Phenotype in Staphylococcus aureus, Antimicrob. Agents Chemother. 51, 4438–4446 (2007).	na.
KAN8	mlaD	3336026	SNV	C	T	Gly153Asp	phospholipid ABC transporter	na.	Gradual	-	J. C. Malinverni, T. J. Silhavy, An ABC transport system that maintains lipid asymmetry in the Gram-negative outer membrane, PNAS 106, 8009–8014 (2009).	na.
KAN8	oppF	1304205	InDel	GTTC	-	Val140fs	ATP-dependent oligopeptide transporter	No phenotype	Gradual	-	S. R. Pearce et al., Membrane topology of the integral membrane components, OppB and OppC, of the oligopeptide permease of Salmonella typhimurium, Molecular Microbiology 6, 47–57 (1992).	na.
KAN8	rne	1143088	SNV	A	T	Val168Glu	flavin biosynthesis (ammonia release?)	No phenotype	Gradual	-		na.
KAN8	rpoD	3211553	SNV	T	A	Ile162Asn	Sigma 70 is the primary sigma factor during exponential growth	Deletion gives resistance to FUS	Gradual	-	C. Waldburger, T. Gardella, R. Wong, M. M. Susskind, Changes in conserved region 2 of Escherichia coli sigma 70 affecting promoter recognition, J. Mol. Biol. 215, 267–276 (1990).	na.
KAN9		3813832	InDel	G	-	-	-	na.	Gradual	-		CPR:0.55, FOX.0.78, NAL:0.62, DOX:0.5, SLF:0.45, CHL:0.45, TET:0.49
KAN9	argS	1959380	SNV	C	T	Ala432Val	tRNA syntethase, mutations confer stringens response dependent resistance against novobiocin and mecillinam.	No phenotype	Gradual	-	J. Milija, M. Lilic, R. Janjusevic, G. Jovanovic, D. J. Savic, tRNA Synthetase Mutants of Escherichia coli K-12 Are Resistant to the Gyrase Inhibitor Novobiocin, J. Bacteriol. 181, 2979–2983 (1999).	CPR:0.55, FOX.0.78, NAL:0.62, DOX:0.5, SLF:0.45, CHL:0.45, TET:0.49
KAN9	fusA	3469758	SNV	A	T	Phe593Leu	Elongation factor G, Small colony variants of Staphylococcus aureus frequently show defective electron trasport system mutations in fusA	No phenotype	Gradual	-	T. Norström, J. Lannergård, D. Hughes, Genetic and Phenotypic Identification of Fusidic Acid-Resistant Mutants with the Small-Colony-Variant Phenotype in Staphylococcus aureus, Antimicrob. Agents Chemother. 51, 4438–4446 (2007).	CPR:0.55, FOX.0.78, NAL:0.62, DOX:0.5, SLF:0.45, CHL:0.45, TET:0.49
KAN9	mdtO	4299217	SNV	T	G	Ser629Arg	mtdO (SdsQ) is an uncharacterised member of the SdsRQP multidrug efflux pump	No phenotype	Gradual	-		CPR:0.55, FOX.0.78, NAL:0.62, DOX:0.5, SLF:0.45, CHL:0.45, TET:0.49
KAN9	rbsK	3935526	SNV	T	C	-	ribokinase subfamily	No phenotype	Gradual	-		CPR:0.55, FOX.0.78, NAL:0.62, DOX:0.5, SLF:0.45, CHL:0.45, TET:0.49
KAN9	rpsL	3472304	SNV	G	A	Pro91Ser	component of the 30S subunit of the ribosome and plays a role in translational accuracy, mutations are associated with streptomycin resistance	No phenotype	Gradual	-	M. Ozaki, S. Mizushima, M. Nomura, Identification and functional characterization of the protein controlled by the streptomycin-resistant locus in E. coli, Nature 222, 333–339 (1969).	CPR:0.55, FOX.0.78, NAL:0.62, DOX:0.5, SLF:0.45, CHL:0.45, TET:0.49
TOB10	arnC	2365357	SNV	A	C	Ser89Arg	responsible for lipidA modifications, indirectly affects polymixinB resistance	No phenotype	Gradual	-	S. D. Breazeale, A. A. Ribeiro, C. R. H. Raetz, Oxidative Decarboxylation of UDP-Glucuronic Acid in Extracts of Polymyxin-resistant Escherichia coli ORIGIN OF LIPID A SPECIES MODIFIED WITH 4-AMINO-4-DEOXY-l-ARABINOSE, J. Biol. Chem. 277, 2886–2896 (2002).	na.
TOB10	cyoB	448593	SNV	T	A	Ile425Phe	Responsible for the assembly of Cytochrome terminal oxidase complex	Deletion gives resistance to AMK, GEN, STR, TOB and sensitivity to NAL	Gradual	+	F. Stenberg, G. von Heijne, D. O. Daley, Assembly of the Cytochrome bo3 Complex, Journal of Molecular Biology 371, 765–773 (2007).	na.
TOB10	cyoB	448596	SNV	T	C	Ile424Val	Responsible for the assembly of Cytochrome terminal oxidase complex	Deletion gives resistance to AMK, GEN, STR, TOB and sensitivity to NAL	Gradual	+	F. Stenberg, G. von Heijne, D. O. Daley, Assembly of the Cytochrome bo3 Complex, Journal of Molecular Biology 371, 765–773 (2007).	na.
TOB10	fusA	3469758	SNV	A	T	Phe593Leu	Elongation factor G, Small colony variants of Staphylococcus aureus frequently show defective electron trasport system mutations in fusA	No phenotype	Gradual	-	T. Norström, J. Lannergård, D. Hughes, Genetic and Phenotypic Identification of Fusidic Acid-Resistant Mutants with the Small-Colony-Variant Phenotype in Staphylococcus aureus, Antimicrob. Agents Chemother. 51, 4438–4446 (2007).	na.
TOB10	fusA	3470827	SNV	T	G	Tyr237Ser	Elongation factor G, Small colony variants of Staphylococcus aureus frequently show defective electron trasport system mutations in fusA	No phenotype	Gradual	-	T. Norström, J. Lannergård, D. Hughes, Genetic and Phenotypic Identification of Fusidic Acid-Resistant Mutants with the Small-Colony-Variant Phenotype in Staphylococcus aureus, Antimicrob. Agents Chemother. 51, 4438–4446 (2007).	na.
TOB10	nuoI	2394213	SNV	C	T	Trp87*	Soluble fragment of NADH dehydrogenase I, required for efficient assembly of NDH-1	Deletion gives resistance to AMK, GEN, STR, TOB	Gradual	+	H. Erhardt et al., Disruption of individual nuo-genes leads to the formation of partially assembled NADH:ubiquinone oxidoreductase (complex I) in Escherichia coli, Biochim. Biophys. Acta 1817, 863–871 (2012).	na.
TOB3		450888	SNV	T	G	-	-	na.	Gradual	+		CPR:0.6, CHL:0.28, LOM:0.86, DOX:0.33, NAL:0.44, SLF: 0.36, TET:0.49,
TOB3	cpxA	4102274	SNV	A	T	Leu242Gln	Transcriptional regulation of mistranslation induced membrane stress	Deletion gives resistance to AMK, GEN, STR, TOB, CPR, Spectinomycin and sensitivity to TRM	Gradual	-	M. A. Kohanski, D. J. Dwyer, J. Wierzbowski, G. Cottarel, J. J. Collins, Mistranslation of Membrane Proteins and Two-Component System Activation Trigger Antibiotic-Mediated Cell Death, Cell 135, 679–690 (2008).	CPR:0.6, CHL:0.28, LOM:0.86, DOX:0.33, NAL:0.44, SLF: 0.36, TET:0.49,
TOB3	crp	3484617	SNV	C	T	Thr159Ile	Central metabolic regulation, catabolite repression. Deletion downregulates AcrAB TolC!! Cytochrome system is also regulated by CRP.	Deletion gives resistance to AMK, STR	Gradual	?	C. Ruiz, S. B. Levy, Many Chromosomal Genes Modulate MarA-Mediated Multidrug Resistance in Escherichia coli, Antimicrob Agents Chemother 54, 2125–2134 (2010).	CPR:0.6, CHL:0.28, LOM:0.86, DOX:0.33, NAL:0.44, SLF: 0.36, TET:0.49,
TOB3	fusA	3469561	SNV	G	T	Pro659Gln	Elongation factor G, Small colony variants of Staphylococcus aureus frequently show defective electron trasport system mutations in fusA	No phenotype	Gradual	-	T. Norström, J. Lannergård, D. Hughes, Genetic and Phenotypic Identification of Fusidic Acid-Resistant Mutants with the Small-Colony-Variant Phenotype in Staphylococcus aureus, Antimicrob. Agents Chemother. 51, 4438–4446 (2007).	CPR:0.6, CHL:0.28, LOM:0.86, DOX:0.33, NAL:0.44, SLF: 0.36, TET:0.49,
TOB3	fusA	3471474	SNV	G	T	-	Elongation factor G, Small colony variants of Staphylococcus aureus frequently show defective electron trasport system mutations in fusA	No phenotype	Gradual	-	T. Norström, J. Lannergård, D. Hughes, Genetic and Phenotypic Identification of Fusidic Acid-Resistant Mutants with the Small-Colony-Variant Phenotype in Staphylococcus aureus, Antimicrob. Agents Chemother. 51, 4438–4446 (2007).	CPR:0.6, CHL:0.28, LOM:0.86, DOX:0.33, NAL:0.44, SLF: 0.36, TET:0.49,
TOB3	potA	1184111	SNV	T	C	Tyr236Cys	ATP-dependent polyamine transporter	Deletion gives resistance to GEN, TOB	Gradual	-	A. Tkachenko, L. Nesterova, M. Pshenichnov, The role of the natural polyamine putrescine in defense against oxidative stress in Escherichia coli, Arch Microbiol 176, 155–157 (2001).	CPR:0.6, CHL:0.28, LOM:0.86, DOX:0.33, NAL:0.44, SLF: 0.36, TET:0.49,
TOB3	rpoC	4186131	SNV	C	G	Ala920Gly	RNA polymerase core subunit	Deletion gives sensitivity to CPR, FOS	Gradual	-		CPR:0.6, CHL:0.28, LOM:0.86, DOX:0.33, NAL:0.44, SLF: 0.36, TET:0.49,
TOB3	trkH	4031595	SNV	T	G	Ile143Ser	Potassium symporter, mutation close to another mutation known to increase K+ flux	Deletion gives sensitivity to TOB, STR and resistance to NAL, DOX and PIP	Gradual	+	A. Castañeda-García, T. T. Do, J. Blázquez, The K+ uptake regulator TrkA controls membrane potential, pH homeostasis and multidrug susceptibility in Mycobacterium smegmatis, J. Antimicrob. Chemother. 66, 1489–1498 (2011).	CPR:0.6, CHL:0.28, LOM:0.86, DOX:0.33, NAL:0.44, SLF: 0.36, TET:0.49,
TOB4	fusA	3469576	SNV	A	T	Ile654Asn	Elongation factor G, Small colony variants of Staphylococcus aureus frequently show defective electron trasport system mutations in fusA	No phenotype	Gradual	-	T. Norström, J. Lannergård, D. Hughes, Genetic and Phenotypic Identification of Fusidic Acid-Resistant Mutants with the Small-Colony-Variant Phenotype in Staphylococcus aureus, Antimicrob. Agents Chemother. 51, 4438–4446 (2007).	CPR:0.1, CHL:0.36, LOM:0.4, DOX:0.24, NAL:0.24, TET:0.24, SLF:0.27
TOB4	fusA	3469735	SNV	A	C	Phe601Cys	Elongation factor G, Small colony variants of Staphylococcus aureus frequently show defective electron trasport system mutations in fusA	No phenotype	Gradual	-	T. Norström, J. Lannergård, D. Hughes, Genetic and Phenotypic Identification of Fusidic Acid-Resistant Mutants with the Small-Colony-Variant Phenotype in Staphylococcus aureus, Antimicrob. Agents Chemother. 51, 4438–4446 (2007).	CPR:0.1, CHL:0.36, LOM:0.4, DOX:0.24, NAL:0.24, TET:0.24, SLF:0.27
TOB4	gtrS	2468421	SNV	A	T	-	prophage?	na.	Gradual	-		CPR:0.1, CHL:0.36, LOM:0.4, DOX:0.24, NAL:0.24, TET:0.24, SLF:0.27
TOB4	mlaD	3336026	SNV	C	T	Gly153Asp	phospholipid ABC transporter	na.	Gradual	-	J. C. Malinverni, T. J. Silhavy, An ABC transport system that maintains lipid asymmetry in the Gram-negative outer membrane, PNAS 106, 8009–8014 (2009).	CPR:0.1, CHL:0.36, LOM:0.4, DOX:0.24, NAL:0.24, TET:0.24, SLF:0.27
TOB4	nuoL	2392632	SNV	A	T	Val146Glu	Inner membrane component of NADH dehydrogenase I, proton translocation	Deletion gives resistance to AMK, GEN	Gradual	+	H. Erhardt et al., Disruption of individual nuo-genes leads to the formation of partially assembled NADH:ubiquinone oxidoreductase (complex I) in Escherichia coli, Biochim. Biophys. Acta 1817, 863–871 (2012).	CPR:0.1, CHL:0.36, LOM:0.4, DOX:0.24, NAL:0.24, TET:0.24, SLF:0.27
TOB4	potA	1184672	SNV	A	G	Leu49Pro	ATP-dependent polyamine transporter	Deletion gives resistance to GEN, TOB	Gradual	-	A. Tkachenko, L. Nesterova, M. Pshenichnov, The role of the natural polyamine putrescine in defense against oxidative stress in Escherichia coli, Arch Microbiol 176, 155–157 (2001).	CPR:0.1, CHL:0.36, LOM:0.4, DOX:0.24, NAL:0.24, TET:0.24, SLF:0.27
TOB4	ribD	432736	SNV	A	T	Thr20Ser	riboflavin biosynthesis pathway, ammonia synthesis	Deletion gives resistance to AMK, TOB	Gradual	-		CPR:0.1, CHL:0.36, LOM:0.4, DOX:0.24, NAL:0.24, TET:0.24, SLF:0.27
TOB4	rpoC	4186089	SNV	G	A	Gly906Asp	RNA polymerase core subunit	Deletion gives sensitivity to CPR, FOS	Gradual	-		CPR:0.1, CHL:0.36, LOM:0.4, DOX:0.24, NAL:0.24, TET:0.24, SLF:0.27
TOB4	rpsL	3472345	SNV	T	A	His77Leu	component of the 30S subunit of the ribosome and plays a role in translational accuracy, mutations are associated with streptomycin resistance	No phenotype	Gradual	-	M. Ozaki, S. Mizushima, M. Nomura, Identification and functional characterization of the protein controlled by the streptomycin-resistant locus in E. coli, Nature 222, 333–339 (1969).	CPR:0.1, CHL:0.36, LOM:0.4, DOX:0.24, NAL:0.24, TET:0.24, SLF:0.27
TOB4	sbmA	395906	SNV	C	A	Ser15*	inner-membrane transport protein	Deletion gives resistance to STR and Bleomycin	Gradual	-		CPR:0.1, CHL:0.36, LOM:0.4, DOX:0.24, NAL:0.24, TET:0.24, SLF:0.27
TOB4	trkH	4031406	SNV	T	A	Leu80Gln	Potassium symporter, mutation close to another mutation known to increase K+ flux	Deletion gives sensitivity to TOB, STR and resistance to NAL, DOX and PIP	Gradual	+	A. Castañeda-García, T. T. Do, J. Blázquez, The K+ uptake regulator TrkA controls membrane potential, pH homeostasis and multidrug susceptibility in Mycobacterium smegmatis, J. Antimicrob. Chemother. 66, 1489–1498 (2011).	CPR:0.1, CHL:0.36, LOM:0.4, DOX:0.24, NAL:0.24, TET:0.24, SLF:0.27
TOB4	ybbA	519076	SNV	A	T	-	YbbA is an ATP-binding component of a predicted ABC superfamily metabolite uptake transporter	Deletion gives sensitivity to NAL	Gradual	-		CPR:0.1, CHL:0.36, LOM:0.4, DOX:0.24, NAL:0.24, TET:0.24, SLF:0.27
TOB4	yghA	3147839	SNV	A	T	-	NO information	No phenotype	Gradual	?		CPR:0.1, CHL:0.36, LOM:0.4, DOX:0.24, NAL:0.24, TET:0.24, SLF:0.27
TOB8		2085305	InDel	-	G	-	-	na.	Gradual	-		na.
TOB8	fusA	3469871	SNV	C	A	Gly556Cys	Elongation factor G, Small colony variants of Staphylococcus aureus frequently show defective electron trasport system mutations in fusA	No phenotype	Gradual	-	T. Norström, J. Lannergård, D. Hughes, Genetic and Phenotypic Identification of Fusidic Acid-Resistant Mutants with the Small-Colony-Variant Phenotype in Staphylococcus aureus, Antimicrob. Agents Chemother. 51, 4438–4446 (2007).	na.
TOB8	fusA	3469988	SNV	G	T	His517Asn	Elongation factor G, Small colony variants of Staphylococcus aureus frequently show defective electron trasport system mutations in fusA	No phenotype	Gradual	-	T. Norström, J. Lannergård, D. Hughes, Genetic and Phenotypic Identification of Fusidic Acid-Resistant Mutants with the Small-Colony-Variant Phenotype in Staphylococcus aureus, Antimicrob. Agents Chemother. 51, 4438–4446 (2007).	na.
TOB8	mlaD	3336026	SNV	C	T	Gly153Asp	phospholipid ABC transporter	na.	Gradual	-	J. C. Malinverni, T. J. Silhavy, An ABC transport system that maintains lipid asymmetry in the Gram-negative outer membrane, PNAS 106, 8009–8014 (2009).	na.
TOB8	nuoE	2399912	InDel	T	-	Ile55fs	Soluble fragment of NADH dehydrogenase I, electron input part of the enzyme. Deletion cause growth defect under aerobic conditions.	Deletion gives sensitivity to FOS and resistance to GEN, STR, TOB and Spectinomycin	Gradual	+	H. Erhardt et al., Disruption of individual nuo-genes leads to the formation of partially assembled NADH:ubiquinone oxidoreductase (complex I) in Escherichia coli, Biochim. Biophys. Acta 1817, 863–871 (2012).	na.
TOB8	pgsA	1990717	SNV	G	A	Ala42Val	Phosphatidylglycerophosphate (PGP) synthase	No phenotype	Gradual	-	E. Mileykovskaya et al., Phosphatidic Acid and N-Acylphosphatidylethanolamine Form Membrane Domains in Escherichia coli Mutant Lacking Cardiolipin and Phosphatidylglycerol, J Biol Chem 284, 2990–3000 (2009).	na.
TOB8	rpsL	3472345	SNV	T	A	His77Leu	component of the 30S subunit of the ribosome and plays a role in translational accuracy, mutations are associated with streptomycin resistance	No phenotype	Gradual	-	M. Ozaki, S. Mizushima, M. Nomura, Identification and functional characterization of the protein controlled by the streptomycin-resistant locus in E. coli, Nature 222, 333–339 (1969).	na.
TOB8	trkH	4031406	SNV	T	A	Leu80Gln	Potassium symporter, mutation close to another mutation known to increase K+ flux	Deletion gives sensitivity to TOB, STR and resistance to NAL, DOX and PIP	Gradual	+	A. Castañeda-García, T. T. Do, J. Blázquez, The K+ uptake regulator TrkA controls membrane potential, pH homeostasis and multidrug susceptibility in Mycobacterium smegmatis, J. Antimicrob. Chemother. 66, 1489–1498 (2011).	na.
TOB8	tsf	190888	SNV	A	C	Glu11Ala	elongation factor associated with the ribosome	No phenotype	Gradual	-		na.
TOB9		3181797	SNV	C	A	-	-	na.	Gradual	-		na.
TOB9	atpA	3916688	SNV	G	A	Ala398Val	ATP synthase a-subunit, binding and copuling of F1, F0 subunits.	Deletion gives sensitivity to AMP and Glufosfomycin	Gradual	+	H. Z. Mao, C. G. Abraham, A. M. Krishnakumar, J. Weber, A Functionally Important Hydrogen-bonding Network at the βDP/αDP Interface of ATP Synthase, J. Biol. Chem. 283, 24781–24788 (2008).	na.
TOB9	atpG	3915511	SNV	C	A	Glu260*	ATP synthase F1, gamma-subunit, function in proton translocation	No phenotype	Gradual	+	C. Tang, R. A. Capaldi, Characterization of the Interface between and Subunits of Escherichia coli F-ATPase, J. Biol. Chem. 271, 3018–3024 (1996).	na.
TOB9	cyoC	447568	SNV	C	T	Trp106*	subunit of Cytochrome B0 III	Deletion gives resistance to AMK, GEN, STR, TOB	Gradual	+	J. Abramson et al., The structure of the ubiquinol oxidase from Escherichia coli and its ubiquinone binding site, Nature Structural & Molecular Biology 7, 910–917 (2000).	na.
TOB9	fusA	3469708	SNV	G	T	Pro610Gln	Elongation factor G, Small colony variants of Staphylococcus aureus frequently show defective electron trasport system mutations in fusA	No phenotype	Gradual	-	T. Norström, J. Lannergård, D. Hughes, Genetic and Phenotypic Identification of Fusidic Acid-Resistant Mutants with the Small-Colony-Variant Phenotype in Staphylococcus aureus, Antimicrob. Agents Chemother. 51, 4438–4446 (2007).	na.
TOB9	fusA	3470996	SNV	C	A	Gly181Cys	Elongation factor G, Small colony variants of Staphylococcus aureus frequently show defective electron trasport system mutations in fusA	No phenotype	Gradual	-	T. Norström, J. Lannergård, D. Hughes, Genetic and Phenotypic Identification of Fusidic Acid-Resistant Mutants with the Small-Colony-Variant Phenotype in Staphylococcus aureus, Antimicrob. Agents Chemother. 51, 4438–4446 (2007).	na.
TOB9	pgsA	1990691	SNV	A	T	Phe51Ile	Phosphatidylglycerophosphate (PGP) synthase	No phenotype	Gradual	-	E. Mileykovskaya et al., Phosphatidic Acid and N-Acylphosphatidylethanolamine Form Membrane Domains in Escherichia coli Mutant Lacking Cardiolipin and Phosphatidylglycerol, J Biol Chem 284, 2990–3000 (2009).	na.
TOB9	plaP	2085026	InDel	C	-	Val21fs	low-affinity putrescine importer	na.	Gradual	-	S. Kurihara, H. Suzuki, M. Oshida, Y. Benno, A Novel Putrescine Importer Required for Type 1 Pili-driven Surface Motility Induced by Extracellular Putrescine in Escherichia coli K-12, J Biol Chem 286, 10185–10192 (2011).	na.
TOB9	potA	1184360	SNV	T	G	Gln153Pro	ATP-dependent polyamine transporter	Deletion gives resistance to GEN, TOB	Gradual	-	A. Tkachenko, L. Nesterova, M. Pshenichnov, The role of the natural polyamine putrescine in defense against oxidative stress in Escherichia coli, Arch Microbiol 176, 155–157 (2001).	na.
TOB9	rapA	61298	SNV	G	T	Ser656*	putative helicase of the SNF2 family, mutants are sensitive to Penicillin G	na.	Gradual	-	S. V. Lynch et al., Role of the rapA Gene in Controlling Antibiotic Resistance of Escherichia coli Biofilms, Antimicrob Agents Chemother 51, 3650–3658 (2007).	na.
TOB9	speC	3105568	SNV	G	T	Pro537Gln	putrescine synthase	Deletion gives resistance to FOX	Gradual	-	A. Tkachenko, L. Nesterova, M. Pshenichnov, The role of the natural polyamine putrescine in defense against oxidative stress in Escherichia coli, Arch Microbiol 176, 155–157 (2001).	na.
TOB9	trkH	4031406	SNV	T	G	Leu80Arg	Potassium symporter, mutation close to another mutation known to increase K+ flux	Deletion gives sensitivity to TOB, STR and resistance to NAL, DOX and PIP	Gradual	+	A. Castañeda-García, T. T. Do, J. Blázquez, The K+ uptake regulator TrkA controls membrane potential, pH homeostasis and multidrug susceptibility in Mycobacterium smegmatis, J. Antimicrob. Chemother. 66, 1489–1498 (2011).	na.
* Chemogenomic information was obtained from:
1. Genetic architecture of intrinsic antibiotic susceptibility. PLoS One. 2009 May 20;4(5):e5629.
2. Phenotypic landscape of a bacterial cell. Cell. 2011 Jan 7;144(1):143-56.
3. Antibiotic Sensitivity Profiles Determined with an Escherichia coli Gene Knockout collection: Generating an Antibiotic Barcode. Antimicrob. Agents Chemother. 2010 Apr;54(4):1393-403.
na.	not available
**	Relative MIC is calculated as (MIC mutant) / (MIC control line)

## Sheet: Large_Deletions
Populations	Length	Start position	End postition	Variation Type	Genes
KAN1	5466	392191	397656	Large deletion	yaiT, yaiV, ampH, sbmA, yaiW
KAN4	5466	392191	397656	Large deletion	yaiT, yaiV, ampH, sbmA, yaiW
KAN6	12767	392191	404957	Large deletion	yaiT, yaiV, ampH, sbmA, yaiW, yaiY, yaiZ, ddlA, iraP, phoA, psiF, adrA, proC
KAN8	14409	392191	406599	Large deletion	yaiT, yaiV, ampH, sbmA, yaiW, yaiY, yaiZ, ddlA, iraP, phoA, psiF, adrA, proC, yail, aroL, yaiA
KAN9	30712	392194	422905	Large deletion	yaiT, yaiV, ampH, sbmA, yaiW, yaiY, yaiZ, ddlA, iraP, phoA, psiF, adrA, proC, yail, aroL, yaiA, aroM, yaiE, ykiA, rdgC, mak, araJ, sbcC
TOB3	5466	392191	397656	Large deletion	yaiT, yaiV, ampH, sbmA,
TOB8	4219	392191	396409	Large deletion	yaiT, yaiV, ampH
TOB9	12767	392191	404957	Large deletion	yaiT, yaiV, ampH, sbmA, yaiW, yaiY, yaiZ, ddlA, iraP, phoA, psiF, adrA, proC
TOB10	12767	392191	404957	Large deletion	yaiT, yaiV, ampH, sbmA, yaiW, yaiY, yaiZ, ddlA, iraP, phoA, psiF, adrA, proC
