# Supplementary material for: Bacterial evolution of antibiotic hypersensitivity
Source: Mol Syst Biol. 2013 Oct 29;9:700. doi: 10.1038/msb.2013.57 (PMC3817406; doi:10.1038/msb.2013.57)
Supplement: Supplementary Table S6 [file msb201357-s4.xls]

## Sheet: Functional-annotation-cluster
Annotation Cluster 1	Enrichment Score: 5.436706452729761
Category	Term	Count	%	PValue	Genes	List Total	Pop Hits	Pop Total	Fold Enrichment	Bonferroni	Benjamini	FDR
KEGG_PATHWAY	ecd00190:Oxidative phosphorylation	9	20.4545	9.83832e-13	946757, 946746, 946753, 948243, 946897, 948244, 945540, 945615, 948242	28	40	7107	57.1098	3.69939e-10	3.69939e-10	1.35996e-09
KEGG_PATHWAY	ecx00190:Oxidative phosphorylation	9	20.4545	1.21935e-12	946757, 946746, 946753, 948243, 946897, 948244, 945540, 945615, 948242	28	41	7107	55.7169	4.58479e-10	2.29239e-10	1.68545e-09
KEGG_PATHWAY	ecw00190:Oxidative phosphorylation	9	20.4545	1.21935e-12	946757, 946746, 946753, 948243, 946897, 948244, 945540, 945615, 948242	28	41	7107	55.7169	4.58479e-10	2.29239e-10	1.68545e-09
KEGG_PATHWAY	ecz00190:Oxidative phosphorylation	9	20.4545	1.21935e-12	946757, 946746, 946753, 948243, 946897, 948244, 945540, 945615, 948242	28	41	7107	55.7169	4.58479e-10	2.29239e-10	1.68545e-09
KEGG_PATHWAY	eum00190:Oxidative phosphorylation	9	20.4545	1.21935e-12	946757, 946746, 946753, 948243, 946897, 948244, 945540, 945615, 948242	28	41	7107	55.7169	4.58479e-10	2.29239e-10	1.68545e-09
KEGG_PATHWAY	ecq00190:Oxidative phosphorylation	9	20.4545	1.21935e-12	946757, 946746, 946753, 948243, 946897, 948244, 945540, 945615, 948242	28	41	7107	55.7169	4.58479e-10	2.29239e-10	1.68545e-09
KEGG_PATHWAY	ecr00190:Oxidative phosphorylation	9	20.4545	1.21935e-12	946757, 946746, 946753, 948243, 946897, 948244, 945540, 945615, 948242	28	41	7107	55.7169	4.58479e-10	2.29239e-10	1.68545e-09
KEGG_PATHWAY	ect00190:Oxidative phosphorylation	9	20.4545	1.21935e-12	946757, 946746, 946753, 948243, 946897, 948244, 945540, 945615, 948242	28	41	7107	55.7169	4.58479e-10	2.29239e-10	1.68545e-09
KEGG_PATHWAY	ecc00190:Oxidative phosphorylation	9	20.4545	1.21935e-12	946757, 946746, 946753, 948243, 946897, 948244, 945540, 945615, 948242	28	41	7107	55.7169	4.58479e-10	2.29239e-10	1.68545e-09
KEGG_PATHWAY	ecg00190:Oxidative phosphorylation	9	20.4545	1.21935e-12	946757, 946746, 946753, 948243, 946897, 948244, 945540, 945615, 948242	28	41	7107	55.7169	4.58479e-10	2.29239e-10	1.68545e-09
KEGG_PATHWAY	ecf00190:Oxidative phosphorylation	9	20.4545	1.21935e-12	946757, 946746, 946753, 948243, 946897, 948244, 945540, 945615, 948242	28	41	7107	55.7169	4.58479e-10	2.29239e-10	1.68545e-09
KEGG_PATHWAY	ece00190:Oxidative phosphorylation	9	20.4545	1.21935e-12	946757, 946746, 946753, 948243, 946897, 948244, 945540, 945615, 948242	28	41	7107	55.7169	4.58479e-10	2.29239e-10	1.68545e-09
KEGG_PATHWAY	eco00190:Oxidative phosphorylation	9	20.4545	1.21935e-12	946757, 946746, 946753, 948243, 946897, 948244, 945540, 945615, 948242	28	41	7107	55.7169	4.58479e-10	2.29239e-10	1.68545e-09
KEGG_PATHWAY	ecm00190:Oxidative phosphorylation	9	20.4545	1.21935e-12	946757, 946746, 946753, 948243, 946897, 948244, 945540, 945615, 948242	28	41	7107	55.7169	4.58479e-10	2.29239e-10	1.68545e-09
KEGG_PATHWAY	eck00190:Oxidative phosphorylation	9	20.4545	1.21935e-12	946757, 946746, 946753, 948243, 946897, 948244, 945540, 945615, 948242	28	41	7107	55.7169	4.58479e-10	2.29239e-10	1.68545e-09
KEGG_PATHWAY	ecj00190:Oxidative phosphorylation	9	20.4545	1.21935e-12	946757, 946746, 946753, 948243, 946897, 948244, 945540, 945615, 948242	28	41	7107	55.7169	4.58479e-10	2.29239e-10	1.68545e-09
KEGG_PATHWAY	eci00190:Oxidative phosphorylation	9	20.4545	1.21935e-12	946757, 946746, 946753, 948243, 946897, 948244, 945540, 945615, 948242	28	41	7107	55.7169	4.58479e-10	2.29239e-10	1.68545e-09
KEGG_PATHWAY	ecv00190:Oxidative phosphorylation	8	18.1818	3.07578e-11	946757, 946746, 946753, 948243, 946897, 948244, 945540, 945615	28	35	7107	58.0163	1.15649e-08	3.85498e-09	4.25148e-08
SP_PIR_KEYWORDS	membrane-associated complex	6	13.6364	5.59168e-11	948243, 946897, 948244, 945540, 945615, 948242	44	29	47487	223.293	6.76592e-09	3.38296e-09	6.4285e-08
GOTERM_BP_FAT	GO:0006119~oxidative phosphorylation	6	13.6364	4.96748e-06	947972, 948243, 946897, 948244, 945540, 948242	40	108	16709	23.2069	0.000774628	0.000774628	0.00597206
GOTERM_BP_FAT	GO:0006091~generation of precursor metabolites and energy	11	25	5.7984e-06	946757, 946746, 947972, 946753, 948243, 946897, 948244, 945540, 948004, 945615, 948242	40	746	16709	6.15948	0.000904144	0.000452174	0.00697098
SP_PIR_KEYWORDS	Hydrogen ion transport	4	9.09091	7.74547e-06	948243, 948244, 945615, 948242	44	42	47487	102.786	0.000936766	7.80974e-05	0.00890427
SP_PIR_KEYWORDS	quinone	4	9.09091	8.92435e-06	946757, 946746, 946753, 945540	44	44	47487	98.1136	0.00107927	8.3062e-05	0.0102595
GOTERM_BP_FAT	GO:0006818~hydrogen transport	5	11.3636	1.12467e-05	947972, 948243, 948244, 945615, 948242	40	60	16709	34.8104	0.00175296	0.000584662	0.0135207
GOTERM_BP_FAT	GO:0015992~proton transport	5	11.3636	1.12467e-05	947972, 948243, 948244, 945615, 948242	40	60	16709	34.8104	0.00175296	0.000584662	0.0135207
GOTERM_BP_FAT	GO:0009060~aerobic respiration	6	13.6364	1.42355e-05	946757, 946746, 946753, 946897, 945540, 945615	40	134	16709	18.7041	0.00221829	0.000555035	0.0171135
SP_PIR_KEYWORDS	ubiquinone	4	9.09091	2.16995e-05	946757, 946746, 946753, 945540	44	59	47487	73.1695	0.00262222	0.000175029	0.0249441
SP_PIR_KEYWORDS	metalloprotein	4	9.09091	7.94696e-05	946757, 946746, 946753, 945615	44	91	47487	47.4396	0.00957011	0.000534091	0.0913247
GOTERM_BP_FAT	GO:0045333~cellular respiration	7	15.9091	0.000202044	946757, 946746, 946753, 946897, 945540, 948004, 945615	40	371	16709	7.8816	0.0310304	0.00628457	0.24264
GOTERM_BP_FAT	GO:0016310~phosphorylation	7	15.9091	0.000233248	947972, 948243, 946897, 948244, 945540, 948405, 948242	40	381	16709	7.67474	0.0357368	0.00604681	0.280066
GOTERM_BP_FAT	GO:0006796~phosphate metabolic process	7	15.9091	0.000383241	947972, 948243, 946897, 948244, 945540, 948405, 948242	40	418	16709	6.99539	0.0580443	0.00662209	0.459785
GOTERM_BP_FAT	GO:0015980~energy derivation by oxidation of organic compounds	7	15.9091	0.000383241	946757, 946746, 946753, 946897, 945540, 948004, 945615	40	418	16709	6.99539	0.0580443	0.00662209	0.459785
SP_PIR_KEYWORDS	electron transfer	3	6.81818	0.000390448	946757, 946897, 945615	44	32	47487	101.18	0.0461544	0.00205239	0.447963
SP_PIR_KEYWORDS	metal-binding	8	18.1818	0.000462276	946757, 946746, 947972, 946753, 945620, 945064, 948004, 945615	44	1558	47487	5.54172	0.054412	0.00232846	0.530171
GOTERM_BP_FAT	GO:0009061~anaerobic respiration	5	11.3636	0.000501003	946757, 946746, 946753, 945540, 948004	40	159	16709	13.136	0.0751984	0.00778713	0.600678
SP_PIR_KEYWORDS	oxidoreductase	8	18.1818	0.000531634	946757, 945777, 946746, 946753, 945620, 946897, 945540, 945615	44	1595	47487	5.41317	0.0623183	0.00247174	0.609494
GOTERM_BP_FAT	GO:0006793~phosphorus metabolic process	7	15.9091	0.000573051	947972, 948243, 946897, 948244, 945540, 948405, 948242	40	451	16709	6.48354	0.0855401	0.00809629	0.686788
SP_PIR_KEYWORDS	iron-sulfur protein	3	6.81818	0.000611195	946757, 946746, 946753	44	40	47487	80.9437	0.0713071	0.00263855	0.700415
GOTERM_MF_FAT	GO:0015078~hydrogen ion transmembrane transporter activity	4	9.09091	0.000821582	948243, 946897, 948244, 948242	40	84	17785	21.1726	0.113809	0.0394739	0.97331
GOTERM_MF_FAT	GO:0048038~quinone binding	4	9.09091	0.00113845	946757, 946746, 946753, 945540	40	94	17785	18.9202	0.154178	0.027522	1.34637
GOTERM_MF_FAT	GO:0015077~monovalent inorganic cation transmembrane transporter activity	4	9.09091	0.00183613	948243, 946897, 948244, 948242	40	111	17785	16.0225	0.236742	0.033206	2.16324
GOTERM_MF_FAT	GO:0008137~NADH dehydrogenase (ubiquinone) activity	4	9.09091	0.00203151	946757, 946746, 946753, 945540	40	115	17785	15.4652	0.258393	0.0326695	2.39089
GOTERM_MF_FAT	GO:0050136~NADH dehydrogenase (quinone) activity	4	9.09091	0.00246006	946757, 946746, 946753, 945540	40	123	17785	14.4593	0.303769	0.0355597	2.88851
GOTERM_MF_FAT	GO:0003954~NADH dehydrogenase activity	4	9.09091	0.00257526	946757, 946746, 946753, 945540	40	125	17785	14.228	0.31549	0.0338723	3.02189
GOTERM_MF_FAT	GO:0022890~inorganic cation transmembrane transporter activity	5	11.3636	0.00285156	947972, 948243, 946897, 948244, 948242	40	271	17785	8.20341	0.342808	0.0343768	3.34109
GOTERM_MF_FAT	GO:0016655~oxidoreductase activity, acting on NADH or NADPH, quinone or similar compound as acceptor	4	9.09091	0.00287774	946757, 946746, 946753, 945540	40	130	17785	13.6808	0.345339	0.0320623	3.37129
SP_PIR_KEYWORDS	nad	4	9.09091	0.00470132	946757, 946746, 946753, 945540	44	373	47487	11.5737	0.434588	0.0188272	5.27351
GOTERM_MF_FAT	GO:0016651~oxidoreductase activity, acting on NADH or NADPH	4	9.09091	0.0117071	946757, 946746, 946753, 945540	40	216	17785	8.2338	0.82291	0.0829147	13.0759
SP_PIR_KEYWORDS	iron	4	9.09091	0.021345	946757, 946746, 946753, 945615	44	654	47487	6.60092	0.926517	0.0760638	21.968
SP_PIR_KEYWORDS	iron-sulfur	3	6.81818	0.0674175	946757, 946746, 946753	44	469	47487	6.90352	0.999785	0.204081	55.1763
GOTERM_MF_FAT	GO:0048037~cofactor binding	7	15.9091	0.0916472	946757, 945777, 946746, 946753, 945620, 947457, 945540	40	1440	17785	2.16137	0.999999	0.419265	68.1409
GOTERM_MF_FAT	GO:0046914~transition metal ion binding	8	18.1818	0.163044	946757, 946746, 947972, 946753, 945620, 948004, 946924, 945615	40	2075	17785	1.71422	1	0.620545	87.9726
GOTERM_BP_FAT	GO:0022900~electron transport chain	3	6.81818	0.175429	946897, 945540, 945615	40	325	16709	3.85592	1	0.609509	90.1635
GOTERM_BP_FAT	GO:0055114~oxidation reduction	8	18.1818	0.190936	946757, 945777, 946746, 946753, 945620, 946897, 945540, 945615	40	2037	16709	1.64055	1	0.632708	92.1709
GOTERM_MF_FAT	GO:0046872~metal ion binding	9	20.4545	0.261875	946757, 946746, 947972, 946753, 945620, 948333, 948004, 946924, 945615	40	2793	17785	1.43273	1	0.785437	97.3038
GOTERM_MF_FAT	GO:0043169~cation binding	9	20.4545	0.289484	946757, 946746, 947972, 946753, 945620, 948333, 948004, 946924, 945615	40	2876	17785	1.39139	1	0.812625	98.2871
GOTERM_MF_FAT	GO:0043167~ion binding	9	20.4545	0.294566	946757, 946746, 947972, 946753, 945620, 948333, 948004, 946924, 945615	40	2891	17785	1.38417	1	0.808844	98.4273
GOTERM_MF_FAT	GO:0005506~iron ion binding	4	9.09091	0.313461	946757, 946746, 946753, 945615	40	896	17785	1.98493	1	0.822302	98.8615
GOTERM_MF_FAT	GO:0050662~coenzyme binding	4	9.09091	0.328705	945777, 946746, 946753, 945620	40	921	17785	1.93105	1	0.830575	99.1285
GOTERM_MF_FAT	GO:0051540~metal cluster binding	3	6.81818	0.508858	946757, 946746, 946753	40	771	17785	1.73006	1	0.95377	99.9788
GOTERM_MF_FAT	GO:0051536~iron-sulfur cluster binding	3	6.81818	0.508858	946757, 946746, 946753	40	771	17785	1.73006	1	0.95377	99.9788
GOTERM_MF_FAT	GO:0009055~electron carrier activity	3	6.81818	0.673413	946757, 946746, 945615	40	1039	17785	1.28381	1	0.990905	99.9998
Annotation Cluster 2	Enrichment Score: 5.157867502744271
Category	Term	Count	%	PValue	Genes	List Total	Pop Hits	Pop Total	Fold Enrichment	Bonferroni	Benjamini	FDR
SP_PIR_KEYWORDS	cell inner membrane	18	40.9091	5.6741e-14	946757, 948243, 946884, 948333, 948244, 946897, 945791, 948242, 948118, 947972, 946533, 945275, 945818, 946323, 945540, 948582, 945615, 948405	44	1732	47487	11.2162	6.86462e-12	6.86462e-12	6.52256e-11
SP_PIR_KEYWORDS	transmembrane protein	10	22.7273	1.52062e-10	948118, 945641, 946533, 948333, 946897, 946884, 945540, 945615, 948405, 945791	44	427	47487	25.2752	1.83995e-08	6.13317e-09	1.74819e-07
SP_PIR_KEYWORDS	cell membrane	18	40.9091	4.71677e-10	946757, 948243, 946884, 948333, 948244, 946897, 945791, 948242, 948118, 947972, 946533, 945275, 945818, 946323, 945540, 948582, 945615, 948405	44	3067	47487	6.33404	5.70729e-08	1.42682e-08	5.42266e-07
SP_PIR_KEYWORDS	membrane	18	40.9091	1.96248e-09	946757, 948243, 946884, 948333, 948244, 946897, 945791, 948242, 948118, 947972, 946533, 945275, 945818, 946323, 945540, 948582, 945615, 948405	44	3367	47487	5.76968	2.3746e-07	4.7492e-08	2.25618e-06
GOTERM_CC_FAT	GO:0019866~organelle inner membrane	13	29.5455	1.36397e-08	948243, 946884, 948333, 948244, 946897, 945791, 948242, 948118, 947972, 946533, 945540, 945615, 948405	23	566	7281	7.27093	5.0467e-07	5.0467e-07	1.22473e-05
GOTERM_CC_FAT	GO:0031967~organelle envelope	13	29.5455	1.36397e-08	948243, 946884, 948333, 948244, 946897, 945791, 948242, 948118, 947972, 946533, 945540, 945615, 948405	23	566	7281	7.27093	5.0467e-07	5.0467e-07	1.22473e-05
GOTERM_CC_FAT	GO:0031090~organelle membrane	13	29.5455	1.7993e-08	948243, 946884, 948333, 948244, 946897, 945791, 948242, 948118, 947972, 946533, 945540, 945615, 948405	23	580	7281	7.09543	6.65741e-07	3.3287e-07	1.61562e-05
GOTERM_CC_FAT	GO:0009274~peptidoglycan-based cell wall	15	34.0909	4.14915e-08	948243, 946884, 948333, 948244, 946897, 945791, 948242, 948118, 947972, 946533, 945818, 945540, 945414, 945615, 948405	23	946	7281	5.01953	1.53519e-06	5.11729e-07	3.72559e-05
GOTERM_CC_FAT	GO:0005618~cell wall	15	34.0909	5.0897e-08	948243, 946884, 948333, 948244, 946897, 945791, 948242, 948118, 947972, 946533, 945818, 945540, 945414, 945615, 948405	23	961	7281	4.94118	1.88319e-06	4.70798e-07	4.57012e-05
SP_PIR_KEYWORDS	transport	12	27.2727	3.96222e-06	948118, 946533, 945818, 948243, 948333, 946323, 946897, 946884, 948244, 948582, 945615, 948242	44	2265	47487	5.71788	0.000479315	4.79418e-05	0.0045551
SP_PIR_KEYWORDS	transmembrane	12	27.2727	8.35717e-05	948118, 946533, 947972, 945275, 948333, 946897, 946884, 945540, 948582, 945615, 948405, 945791	44	3144	47487	4.11927	0.0100616	0.000532101	0.0960367
GOTERM_CC_FAT	GO:0030312~external encapsulating structure	15	34.0909	0.00013491	948243, 946884, 948333, 948244, 946897, 945791, 948242, 948118, 947972, 946533, 945818, 945540, 945414, 945615, 948405	23	1814	7281	2.61768	0.00497958	0.000997906	0.121073
GOTERM_BP_FAT	GO:0016310~phosphorylation	7	15.9091	0.000233248	947972, 948243, 946897, 948244, 945540, 948405, 948242	40	381	16709	7.67474	0.0357368	0.00604681	0.280066
GOTERM_CC_FAT	GO:0031975~envelope	14	31.8182	0.000368354	948243, 946884, 948333, 948244, 946897, 945791, 948242, 948118, 947972, 946533, 945540, 945414, 945615, 948405	23	1715	7281	2.58421	0.0135391	0.00226935	0.330265
GOTERM_BP_FAT	GO:0006796~phosphate metabolic process	7	15.9091	0.000383241	947972, 948243, 946897, 948244, 945540, 948405, 948242	40	418	16709	6.99539	0.0580443	0.00662209	0.459785
GOTERM_BP_FAT	GO:0006793~phosphorus metabolic process	7	15.9091	0.000573051	947972, 948243, 946897, 948244, 945540, 948405, 948242	40	451	16709	6.48354	0.0855401	0.00809629	0.686788
GOTERM_CC_FAT	GO:0005886~plasma membrane	18	40.9091	0.000575366	946757, 948243, 946884, 948333, 948244, 946897, 945791, 948242, 948118, 947972, 946533, 945275, 945818, 946323, 945540, 948582, 945615, 948405	23	2979	7281	1.91278	0.0210695	0.00303747	0.515445
UP_SEQ_FEATURE	topological domain:Cytoplasmic	10	22.7273	0.0302473	948118, 946533, 947972, 945275, 946897, 946884, 945540, 945615, 948405, 945791	44	985	9468	2.18459	0.962612	0.806641	29.1954
UP_SEQ_FEATURE	topological domain:Periplasmic	10	22.7273	0.0302473	948118, 946533, 947972, 945275, 946897, 946884, 945540, 945615, 948405, 945791	44	985	9468	2.18459	0.962612	0.806641	29.1954
UP_SEQ_FEATURE	transmembrane region	12	27.2727	0.176927	948118, 946533, 947972, 945275, 948333, 946897, 946884, 945540, 948582, 945615, 948405, 945791	44	1793	9468	1.44015	1	0.99453	88.7934
GOTERM_CC_FAT	GO:0016021~integral to membrane	12	27.2727	0.850726	948118, 946533, 947972, 945275, 948333, 946897, 946884, 945540, 948582, 945615, 948405, 945791	23	4269	7281	0.889853	1	0.993439	100
GOTERM_CC_FAT	GO:0031224~intrinsic to membrane	12	27.2727	0.892252	948118, 946533, 947972, 945275, 948333, 946897, 946884, 945540, 948582, 945615, 948405, 945791	23	4417	7281	0.860037	1	0.995895	100
Annotation Cluster 3	Enrichment Score: 3.893898621858588
Category	Term	Count	%	PValue	Genes	List Total	Pop Hits	Pop Total	Fold Enrichment	Bonferroni	Benjamini	FDR
SP_PIR_KEYWORDS	protein biosynthesis	6	13.6364	3.43129e-07	947497, 947803, 947845, 947847, 944866, 946452	44	159	47487	40.7264	4.15178e-05	5.18982e-06	0.00039448
GOTERM_BP_FAT	GO:0006412~translation	6	13.6364	0.000289215	947497, 947803, 947845, 947847, 944866, 946452	40	253	16709	9.90652	0.0441211	0.00562463	0.347159
SP_PIR_KEYWORDS	cytoplasm	6	13.6364	0.0209713	945641, 947497, 945064, 947847, 944866, 946452	44	1763	47487	3.673	0.923043	0.0770139	21.6248
Annotation Cluster 4	Enrichment Score: 3.0918850590142384
Category	Term	Count	%	PValue	Genes	List Total	Pop Hits	Pop Total	Fold Enrichment	Bonferroni	Benjamini	FDR
SP_PIR_KEYWORDS	P-loop	7	15.9091	8.48773e-09	945641, 945818, 945064, 946323, 948244, 947847, 948242	44	164	47487	46.0655	1.02702e-06	1.71169e-07	9.75798e-06
SP_PIR_KEYWORDS	nucleotide binding	6	13.6364	3.02392e-07	945818, 945064, 946323, 948244, 947847, 948242	44	155	47487	41.7774	3.65888e-05	5.22705e-06	0.000347647
GOTERM_CC_FAT	GO:0019898~extrinsic to membrane	6	13.6364	0.000632346	946757, 945818, 948243, 946323, 948244, 948242	23	241	7281	7.88129	0.0231324	0.00292125	0.566363
GOTERM_MF_FAT	GO:0016887~ATPase activity	7	15.9091	0.0123168	947972, 945818, 948243, 946323, 946884, 948244, 948242	40	891	17785	3.49313	0.838267	0.0830962	13.7119
UP_SEQ_FEATURE	nucleotide phosphate-binding region:ATP	5	11.3636	0.157982	948523, 945818, 946323, 948244, 948242	44	464	9468	2.31877	1	0.99783	85.5267
INTERPRO	IPR003593:ATPase, AAA+ type, core	3	6.81818	0.266301	945818, 946323, 948244	43	852	35585	2.91394	1	1	97.6318
SMART	SM00382:AAA	3	6.81818	0.270402	945818, 946323, 948244	7	852	5022	2.52616	0.94142	0.94142	83.7054
Annotation Cluster 5	Enrichment Score: 3.03627771230253
Category	Term	Count	%	PValue	Genes	List Total	Pop Hits	Pop Total	Fold Enrichment	Bonferroni	Benjamini	FDR
SP_PIR_KEYWORDS	membrane-associated complex	6	13.6364	5.59168e-11	948243, 946897, 948244, 945540, 945615, 948242	44	29	47487	223.293	6.76592e-09	3.38296e-09	6.4285e-08
GOTERM_BP_FAT	GO:0006119~oxidative phosphorylation	6	13.6364	4.96748e-06	947972, 948243, 946897, 948244, 945540, 948242	40	108	16709	23.2069	0.000774628	0.000774628	0.00597206
SP_PIR_KEYWORDS	Hydrogen ion transport	4	9.09091	7.74547e-06	948243, 948244, 945615, 948242	44	42	47487	102.786	0.000936766	7.80974e-05	0.00890427
GOTERM_BP_FAT	GO:0006818~hydrogen transport	5	11.3636	1.12467e-05	947972, 948243, 948244, 945615, 948242	40	60	16709	34.8104	0.00175296	0.000584662	0.0135207
GOTERM_BP_FAT	GO:0015992~proton transport	5	11.3636	1.12467e-05	947972, 948243, 948244, 945615, 948242	40	60	16709	34.8104	0.00175296	0.000584662	0.0135207
SP_PIR_KEYWORDS	ATP biosynthesis	3	6.81818	2.87164e-05	948243, 948244, 948242	44	9	47487	359.75	0.0034687	0.000217147	0.033009
SP_PIR_KEYWORDS	ion transport	5	11.3636	0.000154666	948243, 948333, 948244, 945615, 948242	44	298	47487	18.1082	0.018542	0.000935366	0.177669
SP_PIR_KEYWORDS	cf(1)	3	6.81818	0.00016636	948243, 948244, 948242	44	21	47487	154.179	0.0199299	0.000914636	0.19109
GOTERM_BP_FAT	GO:0016310~phosphorylation	7	15.9091	0.000233248	947972, 948243, 946897, 948244, 945540, 948405, 948242	40	381	16709	7.67474	0.0357368	0.00604681	0.280066
GOTERM_BP_FAT	GO:0015985~energy coupled proton transport, down electrochemical gradient	4	9.09091	0.000283587	947972, 948243, 948244, 948242	40	55	16709	30.38	0.0432813	0.0063009	0.340414
GOTERM_BP_FAT	GO:0015986~ATP synthesis coupled proton transport	4	9.09091	0.000283587	947972, 948243, 948244, 948242	40	55	16709	30.38	0.0432813	0.0063009	0.340414
GOTERM_BP_FAT	GO:0006796~phosphate metabolic process	7	15.9091	0.000383241	947972, 948243, 946897, 948244, 945540, 948405, 948242	40	418	16709	6.99539	0.0580443	0.00662209	0.459785
SP_PIR_KEYWORDS	atp synthesis	3	6.81818	0.000522767	948243, 948244, 948242	44	37	47487	87.5068	0.0613112	0.00252765	0.599356
GOTERM_BP_FAT	GO:0006793~phosphorus metabolic process	7	15.9091	0.000573051	947972, 948243, 946897, 948244, 945540, 948405, 948242	40	451	16709	6.48354	0.0855401	0.00809629	0.686788
GOTERM_BP_FAT	GO:0015672~monovalent inorganic cation transport	6	13.6364	0.000574848	947972, 948243, 948333, 948244, 945615, 948242	40	294	16709	8.525	0.0857964	0.0074473	0.688933
SP_PIR_KEYWORDS	hydrolase	9	20.4545	0.000619379	945641, 947972, 948376, 948523, 945620, 948243, 946323, 948244, 948242	44	2154	47487	4.5094	0.0722269	0.00258177	0.709763
GOTERM_CC_FAT	GO:0019898~extrinsic to membrane	6	13.6364	0.000632346	946757, 945818, 948243, 946323, 948244, 948242	23	241	7281	7.88129	0.0231324	0.00292125	0.566363
GOTERM_MF_FAT	GO:0042626~ATPase activity, coupled to transmembrane movement of substances	6	13.6364	0.000815161	947972, 948243, 946323, 946884, 948244, 948242	40	338	17785	7.89275	0.112971	0.0581778	0.965737
GOTERM_MF_FAT	GO:0043492~ATPase activity, coupled to movement of substances	6	13.6364	0.000815161	947972, 948243, 946323, 946884, 948244, 948242	40	338	17785	7.89275	0.112971	0.0581778	0.965737
GOTERM_MF_FAT	GO:0015078~hydrogen ion transmembrane transporter activity	4	9.09091	0.000821582	948243, 946897, 948244, 948242	40	84	17785	21.1726	0.113809	0.0394739	0.97331
GOTERM_BP_FAT	GO:0006754~ATP biosynthetic process	4	9.09091	0.000822382	947972, 948243, 948244, 948242	40	79	16709	21.1506	0.12045	0.00982407	0.984251
GOTERM_BP_FAT	GO:0046034~ATP metabolic process	4	9.09091	0.000822382	947972, 948243, 948244, 948242	40	79	16709	21.1506	0.12045	0.00982407	0.984251
GOTERM_BP_FAT	GO:0009145~purine nucleoside triphosphate biosynthetic process	4	9.09091	0.000853048	947972, 948243, 948244, 948242	40	80	16709	20.8863	0.124651	0.00946438	1.02078
GOTERM_BP_FAT	GO:0009201~ribonucleoside triphosphate biosynthetic process	4	9.09091	0.000853048	947972, 948243, 948244, 948242	40	80	16709	20.8863	0.124651	0.00946438	1.02078
GOTERM_BP_FAT	GO:0009206~purine ribonucleoside triphosphate biosynthetic process	4	9.09091	0.000853048	947972, 948243, 948244, 948242	40	80	16709	20.8863	0.124651	0.00946438	1.02078
GOTERM_BP_FAT	GO:0009142~nucleoside triphosphate biosynthetic process	4	9.09091	0.000916542	947972, 948243, 948244, 948242	40	82	16709	20.3768	0.133286	0.00949108	1.09638
GOTERM_BP_FAT	GO:0009144~purine nucleoside triphosphate metabolic process	4	9.09091	0.000916542	947972, 948243, 948244, 948242	40	82	16709	20.3768	0.133286	0.00949108	1.09638
GOTERM_BP_FAT	GO:0009199~ribonucleoside triphosphate metabolic process	4	9.09091	0.000916542	947972, 948243, 948244, 948242	40	82	16709	20.3768	0.133286	0.00949108	1.09638
GOTERM_BP_FAT	GO:0009205~purine ribonucleoside triphosphate metabolic process	4	9.09091	0.000916542	947972, 948243, 948244, 948242	40	82	16709	20.3768	0.133286	0.00949108	1.09638
GOTERM_MF_FAT	GO:0015399~primary active transmembrane transporter activity	6	13.6364	0.000940979	947972, 948243, 946323, 946884, 948244, 948242	40	349	17785	7.64398	0.12924	0.0340056	1.11403
GOTERM_MF_FAT	GO:0015405~P-P-bond-hydrolysis-driven transmembrane transporter activity	6	13.6364	0.000940979	947972, 948243, 946323, 946884, 948244, 948242	40	349	17785	7.64398	0.12924	0.0340056	1.11403
GOTERM_BP_FAT	GO:0009141~nucleoside triphosphate metabolic process	4	9.09091	0.00101729	947972, 948243, 948244, 948242	40	85	16709	19.6576	0.146814	0.00987451	1.21621
GOTERM_MF_FAT	GO:0016820~hydrolase activity, acting on acid anhydrides, catalyzing transmembrane movement of substances	6	13.6364	0.00106746	947972, 948243, 946323, 946884, 948244, 948242	40	359	17785	7.43106	0.145296	0.0309122	1.2629
GOTERM_BP_FAT	GO:0042777~plasma membrane ATP synthesis coupled proton transport	3	6.81818	0.00108397	948243, 948244, 948242	40	21	16709	59.675	0.155652	0.00990303	1.29546
GOTERM_MF_FAT	GO:0046961~proton-transporting ATPase activity, rotational mechanism	3	6.81818	0.00170848	948243, 948244, 948242	40	28	17785	47.6384	0.222258	0.0352716	2.01425
GOTERM_CC_FAT	GO:0045261~proton-transporting ATP synthase complex, catalytic core F(1)	3	6.81818	0.00176778	948243, 948244, 948242	23	21	7281	45.2236	0.0633688	0.00724757	1.57617
GOTERM_MF_FAT	GO:0015077~monovalent inorganic cation transmembrane transporter activity	4	9.09091	0.00183613	948243, 946897, 948244, 948242	40	111	17785	16.0225	0.236742	0.033206	2.16324
GOTERM_BP_FAT	GO:0034220~ion transmembrane transport	4	9.09091	0.00192101	947972, 948243, 948244, 948242	40	106	16709	15.7632	0.259156	0.0165266	2.28526
GOTERM_MF_FAT	GO:0042625~ATPase activity, coupled to transmembrane movement of ions	4	9.09091	0.00246006	947972, 948243, 948244, 948242	40	123	17785	14.4593	0.303769	0.0355597	2.88851
GOTERM_MF_FAT	GO:0022890~inorganic cation transmembrane transporter activity	5	11.3636	0.00285156	947972, 948243, 946897, 948244, 948242	40	271	17785	8.20341	0.342808	0.0343768	3.34109
GOTERM_BP_FAT	GO:0009152~purine ribonucleotide biosynthetic process	4	9.09091	0.00293219	947972, 948243, 948244, 948242	40	123	16709	13.5846	0.367512	0.0238219	3.46886
GOTERM_BP_FAT	GO:0009150~purine ribonucleotide metabolic process	4	9.09091	0.00306892	947972, 948243, 948244, 948242	40	125	16709	13.3672	0.380899	0.0236893	3.62788
GOTERM_MF_FAT	GO:0019829~cation-transporting ATPase activity	3	6.81818	0.00313378	948243, 948244, 948242	40	38	17785	35.102	0.369593	0.0324192	3.66614
GOTERM_MF_FAT	GO:0046933~hydrogen ion transporting ATP synthase activity, rotational mechanism	3	6.81818	0.00346743	948243, 948244, 948242	40	40	17785	33.3469	0.399864	0.0334671	4.04913
GOTERM_MF_FAT	GO:0042623~ATPase activity, coupled	6	13.6364	0.00375467	947972, 948243, 946323, 946884, 948244, 948242	40	479	17785	5.56942	0.424764	0.0339706	4.37772
GOTERM_CC_FAT	GO:0033178~proton-transporting two-sector ATPase complex, catalytic domain	3	6.81818	0.00434828	948243, 948244, 948242	23	33	7281	28.7787	0.14891	0.0159944	3.83733
GOTERM_BP_FAT	GO:0009260~ribonucleotide biosynthetic process	4	9.09091	0.00447768	947972, 948243, 948244, 948242	40	143	16709	11.6846	0.503458	0.0327879	5.25247
GOTERM_BP_FAT	GO:0009259~ribonucleotide metabolic process	4	9.09091	0.00465462	947972, 948243, 948244, 948242	40	145	16709	11.5234	0.517037	0.0325413	5.45473
GOTERM_BP_FAT	GO:0006164~purine nucleotide biosynthetic process	4	9.09091	0.00590818	947972, 948243, 948244, 948242	40	158	16709	10.5753	0.603235	0.0393948	6.87641
GOTERM_BP_FAT	GO:0006163~purine nucleotide metabolic process	4	9.09091	0.00654858	947972, 948243, 948244, 948242	40	164	16709	10.1884	0.641181	0.0418067	7.5951
GOTERM_CC_FAT	GO:0045259~proton-transporting ATP synthase complex	3	6.81818	0.00665512	948243, 948244, 948242	23	41	7281	23.1633	0.218908	0.0222099	5.8195
GOTERM_BP_FAT	GO:0006812~cation transport	6	13.6364	0.00960576	947972, 948243, 948333, 948244, 945615, 948242	40	564	16709	4.44388	0.778147	0.0584517	10.9565
GOTERM_CC_FAT	GO:0016469~proton-transporting two-sector ATPase complex	3	6.81818	0.0109419	948243, 948244, 948242	23	53	7281	17.9188	0.334409	0.0333544	9.40672
GOTERM_MF_FAT	GO:0016887~ATPase activity	7	15.9091	0.0123168	947972, 945818, 948243, 946323, 946884, 948244, 948242	40	891	17785	3.49313	0.838267	0.0830962	13.7119
GOTERM_BP_FAT	GO:0055085~transmembrane transport	4	9.09091	0.0161554	947972, 948243, 948244, 948242	40	229	16709	7.29651	0.921199	0.0898125	17.7837
GOTERM_BP_FAT	GO:0044271~nitrogen compound biosynthetic process	8	18.1818	0.016863	945777, 947972, 945620, 948243, 946323, 948244, 947457, 948242	40	1164	16709	2.87096	0.929564	0.0904015	18.4918
GOTERM_BP_FAT	GO:0009165~nucleotide biosynthetic process	4	9.09091	0.022542	947972, 948243, 948244, 948242	40	260	16709	6.42654	0.97147	0.115425	23.9756
GOTERM_BP_FAT	GO:0034654~nucleobase, nucleoside, nucleotide and nucleic acid biosynthetic process	4	9.09091	0.0413525	947972, 948243, 948244, 948242	40	330	16709	5.06333	0.998623	0.197165	39.8145
GOTERM_BP_FAT	GO:0034404~nucleobase, nucleoside and nucleotide biosynthetic process	4	9.09091	0.0413525	947972, 948243, 948244, 948242	40	330	16709	5.06333	0.998623	0.197165	39.8145
GOTERM_BP_FAT	GO:0006811~ion transport	6	13.6364	0.0465445	947972, 948243, 948333, 948244, 945615, 948242	40	851	16709	2.94518	0.99941	0.213254	43.6185
Annotation Cluster 6	Enrichment Score: 2.5632693335011902
Category	Term	Count	%	PValue	Genes	List Total	Pop Hits	Pop Total	Fold Enrichment	Bonferroni	Benjamini	FDR
SP_PIR_KEYWORDS	nucleotide-binding	11	25	4.24013e-06	947497, 947972, 948523, 945818, 946323, 948244, 947847, 946452, 947867, 948405, 948242	44	1831	47487	6.48375	0.000512925	4.66404e-05	0.00487458
SP_PIR_KEYWORDS	atp-binding	9	20.4545	0.000159617	947497, 947972, 948523, 945818, 946323, 948244, 946452, 948405, 948242	44	1760	47487	5.51889	0.0191299	0.000919351	0.183352
GOTERM_MF_FAT	GO:0000166~nucleotide binding	17	38.6364	0.000599273	946746, 945777, 946753, 948523, 945620, 948243, 946884, 948244, 948242, 947497, 947972, 945818, 946323, 947847, 946452, 947867, 948405	40	3175	17785	2.38067	0.0843486	0.0843486	0.710806
GOTERM_MF_FAT	GO:0043492~ATPase activity, coupled to movement of substances	6	13.6364	0.000815161	947972, 948243, 946323, 946884, 948244, 948242	40	338	17785	7.89275	0.112971	0.0581778	0.965737
GOTERM_MF_FAT	GO:0042626~ATPase activity, coupled to transmembrane movement of substances	6	13.6364	0.000815161	947972, 948243, 946323, 946884, 948244, 948242	40	338	17785	7.89275	0.112971	0.0581778	0.965737
GOTERM_MF_FAT	GO:0015399~primary active transmembrane transporter activity	6	13.6364	0.000940979	947972, 948243, 946323, 946884, 948244, 948242	40	349	17785	7.64398	0.12924	0.0340056	1.11403
GOTERM_MF_FAT	GO:0015405~P-P-bond-hydrolysis-driven transmembrane transporter activity	6	13.6364	0.000940979	947972, 948243, 946323, 946884, 948244, 948242	40	349	17785	7.64398	0.12924	0.0340056	1.11403
GOTERM_MF_FAT	GO:0016820~hydrolase activity, acting on acid anhydrides, catalyzing transmembrane movement of substances	6	13.6364	0.00106746	947972, 948243, 946323, 946884, 948244, 948242	40	359	17785	7.43106	0.145296	0.0309122	1.2629
GOTERM_MF_FAT	GO:0042623~ATPase activity, coupled	6	13.6364	0.00375467	947972, 948243, 946323, 946884, 948244, 948242	40	479	17785	5.56942	0.424764	0.0339706	4.37772
GOTERM_MF_FAT	GO:0032555~purine ribonucleotide binding	13	29.5455	0.00387687	948523, 948243, 946884, 948244, 948242, 947497, 947972, 945818, 946323, 947847, 946452, 947867, 948405	40	2385	17785	2.42353	0.435044	0.0330308	4.5172
GOTERM_MF_FAT	GO:0032553~ribonucleotide binding	13	29.5455	0.00387687	948523, 948243, 946884, 948244, 948242, 947497, 947972, 945818, 946323, 947847, 946452, 947867, 948405	40	2385	17785	2.42353	0.435044	0.0330308	4.5172
GOTERM_MF_FAT	GO:0032559~adenyl ribonucleotide binding	12	27.2727	0.00692553	947497, 947972, 948523, 945818, 948243, 946323, 946884, 948244, 946452, 947867, 948405, 948242	40	2231	17785	2.39153	0.63998	0.0551747	7.93727
GOTERM_MF_FAT	GO:0017076~purine nucleotide binding	13	29.5455	0.00986124	948523, 948243, 946884, 948244, 948242, 947497, 947972, 945818, 946323, 947847, 946452, 947867, 948405	40	2677	17785	2.15918	0.767019	0.0738078	11.1242
GOTERM_MF_FAT	GO:0016887~ATPase activity	7	15.9091	0.0123168	947972, 945818, 948243, 946323, 946884, 948244, 948242	40	891	17785	3.49313	0.838267	0.0830962	13.7119
GOTERM_MF_FAT	GO:0001883~purine nucleoside binding	12	27.2727	0.0169241	947497, 947972, 948523, 945818, 948243, 946323, 946884, 948244, 946452, 947867, 948405, 948242	40	2523	17785	2.11474	0.918662	0.107788	18.3819
GOTERM_MF_FAT	GO:0030554~adenyl nucleotide binding	12	27.2727	0.0169241	947497, 947972, 948523, 945818, 948243, 946323, 946884, 948244, 946452, 947867, 948405, 948242	40	2523	17785	2.11474	0.918662	0.107788	18.3819
GOTERM_MF_FAT	GO:0001882~nucleoside binding	12	27.2727	0.0189888	947497, 947972, 948523, 945818, 948243, 946323, 946884, 948244, 946452, 947867, 948405, 948242	40	2565	17785	2.08012	0.940286	0.115321	20.3986
GOTERM_MF_FAT	GO:0005524~ATP binding	11	25	0.0191103	947497, 947972, 948523, 945818, 948243, 946323, 946884, 948244, 946452, 948405, 948242	40	2225	17785	2.19815	0.941364	0.111467	20.5158
UP_SEQ_FEATURE	nucleotide phosphate-binding region:ATP	5	11.3636	0.157982	948523, 945818, 946323, 948244, 948242	44	464	9468	2.31877	1	0.99783	85.5267
Annotation Cluster 7	Enrichment Score: 0.9441802780260442
Category	Term	Count	%	PValue	Genes	List Total	Pop Hits	Pop Total	Fold Enrichment	Bonferroni	Benjamini	FDR
GOTERM_MF_FAT	GO:0005198~structural molecule activity	3	6.81818	0.0422127	947803, 949101, 947845	40	149	17785	8.95218	0.998236	0.223999	40.1446
GOTERM_CC_FAT	GO:0043232~intracellular non-membrane-bounded organelle	3	6.81818	0.186641	947803, 949101, 947845	23	262	7281	3.62479	0.999521	0.444545	84.3538
GOTERM_CC_FAT	GO:0043228~non-membrane-bounded organelle	3	6.81818	0.186641	947803, 949101, 947845	23	262	7281	3.62479	0.999521	0.444545	84.3538
Annotation Cluster 8	Enrichment Score: 0.7997084559220545
Category	Term	Count	%	PValue	Genes	List Total	Pop Hits	Pop Total	Fold Enrichment	Bonferroni	Benjamini	FDR
KEGG_PATHWAY	ecd02010:ABC transporters	3	6.81818	0.141979	945818, 946675, 946323	28	175	7107	4.35122	1	0.999999	87.9557
KEGG_PATHWAY	ecr02010:ABC transporters	3	6.81818	0.145909	945818, 946675, 946323	28	178	7107	4.27789	1	0.999993	88.6963
KEGG_PATHWAY	ecg02010:ABC transporters	3	6.81818	0.145909	945818, 946675, 946323	28	178	7107	4.27789	1	0.999993	88.6963
KEGG_PATHWAY	ecj02010:ABC transporters	3	6.81818	0.145909	945818, 946675, 946323	28	178	7107	4.27789	1	0.999993	88.6963
KEGG_PATHWAY	eco02010:ABC transporters	3	6.81818	0.149863	945818, 946675, 946323	28	181	7107	4.20699	1	0.999962	89.3985
KEGG_PATHWAY	eck02010:ABC transporters	3	6.81818	0.149863	945818, 946675, 946323	28	181	7107	4.20699	1	0.999962	89.3985
KEGG_PATHWAY	ecz02010:ABC transporters	3	6.81818	0.16455	945818, 946675, 946323	28	192	7107	3.96596	1	0.999936	91.668
KEGG_PATHWAY	eum02010:ABC transporters	3	6.81818	0.16455	945818, 946675, 946323	28	192	7107	3.96596	1	0.999936	91.668
KEGG_PATHWAY	ect02010:ABC transporters	3	6.81818	0.16725	945818, 946675, 946323	28	194	7107	3.92507	1	0.999816	92.0325
KEGG_PATHWAY	ecv02010:ABC transporters	3	6.81818	0.169958	945818, 946675, 946323	28	196	7107	3.88502	1	0.999583	92.3833
KEGG_PATHWAY	ece02010:ABC transporters	3	6.81818	0.169958	945818, 946675, 946323	28	196	7107	3.88502	1	0.999583	92.3833
KEGG_PATHWAY	eci02010:ABC transporters	3	6.81818	0.172674	945818, 946675, 946323	28	198	7107	3.84578	1	0.999197	92.7207
KEGG_PATHWAY	ecc02010:ABC transporters	3	6.81818	0.179498	945818, 946675, 946323	28	203	7107	3.75106	1	0.998844	93.5081
Annotation Cluster 9	Enrichment Score: 0.2693795017653044
Category	Term	Count	%	PValue	Genes	List Total	Pop Hits	Pop Total	Fold Enrichment	Bonferroni	Benjamini	FDR
SP_PIR_KEYWORDS	Transcription	5	11.3636	0.0876213	947567, 948523, 947064, 947867, 948487	44	1866	47487	2.89188	0.999985	0.253226	65.1542
SP_PIR_KEYWORDS	transcription regulation	4	9.09091	0.236863	947567, 948523, 947064, 947867	44	1860	47487	2.32097	1	0.567719	95.5298
SP_PIR_KEYWORDS	dna-binding	4	9.09091	0.319075	947567, 948523, 947064, 947867	44	2192	47487	1.96943	1	0.687302	98.7944
INTERPRO	IPR011991:Winged helix repressor DNA-binding	3	6.81818	0.329876	947567, 947064, 947867	43	997	35585	2.49014	1	1	99.2082
UP_SEQ_FEATURE	DNA-binding region:H-T-H motif	3	6.81818	0.589105	947567, 947064, 947867	44	431	9468	1.49779	1	1	99.9954
GOTERM_BP_FAT	GO:0006350~transcription	5	11.3636	0.655865	947567, 948523, 947064, 947867, 948487	40	1886	16709	1.10744	1	0.991387	99.9997
GOTERM_MF_FAT	GO:0003700~transcription factor activity	3	6.81818	0.897289	947567, 947064, 947867	40	1694	17785	0.787411	1	0.999908	100
GOTERM_BP_FAT	GO:0006355~regulation of transcription, DNA-dependent	4	9.09091	0.920899	947567, 948523, 947064, 947867	40	2311	16709	0.72302	1	0.999983	100
GOTERM_BP_FAT	GO:0051252~regulation of RNA metabolic process	4	9.09091	0.92178	947567, 948523, 947064, 947867	40	2317	16709	0.721148	1	0.999978	100
GOTERM_BP_FAT	GO:0045449~regulation of transcription	4	9.09091	0.953821	947567, 948523, 947064, 947867	40	2591	16709	0.644886	1	0.999997	100
GOTERM_MF_FAT	GO:0030528~transcription regulator activity	3	6.81818	0.955515	947567, 947064, 947867	40	2118	17785	0.62978	1	0.999996	100
GOTERM_MF_FAT	GO:0003677~DNA binding	5	11.3636	0.999109	947567, 948523, 947064, 947867, 948487	40	5283	17785	0.420807	1	1	100

## Sheet: Functional Annotation Chart
Category	Term	Count	%	PValue	Genes	List Total	Pop Hits	Pop Total	Fold Enrichment	Bonferroni	Benjamini	FDR
SP_PIR_KEYWORDS	cell inner membrane	18	40.9091	5.6741e-14	946757, 948243, 946884, 948333, 948244, 946897, 945791, 948242, 948118, 947972, 946533, 945275, 945818, 946323, 945540, 948582, 945615, 948405	44	1732	47487	11.2162	6.86462e-12	6.86462e-12	6.52256e-11
KEGG_PATHWAY	ecd00190:Oxidative phosphorylation	9	20.4545	9.83832e-13	946757, 946746, 946753, 948243, 946897, 948244, 945540, 945615, 948242	28	40	7107	57.1098	3.69939e-10	3.69939e-10	1.35996e-09
KEGG_PATHWAY	eci00190:Oxidative phosphorylation	9	20.4545	1.21935e-12	946757, 946746, 946753, 948243, 946897, 948244, 945540, 945615, 948242	28	41	7107	55.7169	4.58479e-10	2.29239e-10	1.68545e-09
KEGG_PATHWAY	ecr00190:Oxidative phosphorylation	9	20.4545	1.21935e-12	946757, 946746, 946753, 948243, 946897, 948244, 945540, 945615, 948242	28	41	7107	55.7169	4.58479e-10	2.29239e-10	1.68545e-09
KEGG_PATHWAY	eum00190:Oxidative phosphorylation	9	20.4545	1.21935e-12	946757, 946746, 946753, 948243, 946897, 948244, 945540, 945615, 948242	28	41	7107	55.7169	4.58479e-10	2.29239e-10	1.68545e-09
KEGG_PATHWAY	ece00190:Oxidative phosphorylation	9	20.4545	1.21935e-12	946757, 946746, 946753, 948243, 946897, 948244, 945540, 945615, 948242	28	41	7107	55.7169	4.58479e-10	2.29239e-10	1.68545e-09
KEGG_PATHWAY	ecj00190:Oxidative phosphorylation	9	20.4545	1.21935e-12	946757, 946746, 946753, 948243, 946897, 948244, 945540, 945615, 948242	28	41	7107	55.7169	4.58479e-10	2.29239e-10	1.68545e-09
KEGG_PATHWAY	ecx00190:Oxidative phosphorylation	9	20.4545	1.21935e-12	946757, 946746, 946753, 948243, 946897, 948244, 945540, 945615, 948242	28	41	7107	55.7169	4.58479e-10	2.29239e-10	1.68545e-09
KEGG_PATHWAY	ecf00190:Oxidative phosphorylation	9	20.4545	1.21935e-12	946757, 946746, 946753, 948243, 946897, 948244, 945540, 945615, 948242	28	41	7107	55.7169	4.58479e-10	2.29239e-10	1.68545e-09
KEGG_PATHWAY	ecq00190:Oxidative phosphorylation	9	20.4545	1.21935e-12	946757, 946746, 946753, 948243, 946897, 948244, 945540, 945615, 948242	28	41	7107	55.7169	4.58479e-10	2.29239e-10	1.68545e-09
KEGG_PATHWAY	ecg00190:Oxidative phosphorylation	9	20.4545	1.21935e-12	946757, 946746, 946753, 948243, 946897, 948244, 945540, 945615, 948242	28	41	7107	55.7169	4.58479e-10	2.29239e-10	1.68545e-09
KEGG_PATHWAY	ect00190:Oxidative phosphorylation	9	20.4545	1.21935e-12	946757, 946746, 946753, 948243, 946897, 948244, 945540, 945615, 948242	28	41	7107	55.7169	4.58479e-10	2.29239e-10	1.68545e-09
KEGG_PATHWAY	ecz00190:Oxidative phosphorylation	9	20.4545	1.21935e-12	946757, 946746, 946753, 948243, 946897, 948244, 945540, 945615, 948242	28	41	7107	55.7169	4.58479e-10	2.29239e-10	1.68545e-09
KEGG_PATHWAY	ecw00190:Oxidative phosphorylation	9	20.4545	1.21935e-12	946757, 946746, 946753, 948243, 946897, 948244, 945540, 945615, 948242	28	41	7107	55.7169	4.58479e-10	2.29239e-10	1.68545e-09
KEGG_PATHWAY	eck00190:Oxidative phosphorylation	9	20.4545	1.21935e-12	946757, 946746, 946753, 948243, 946897, 948244, 945540, 945615, 948242	28	41	7107	55.7169	4.58479e-10	2.29239e-10	1.68545e-09
KEGG_PATHWAY	ecc00190:Oxidative phosphorylation	9	20.4545	1.21935e-12	946757, 946746, 946753, 948243, 946897, 948244, 945540, 945615, 948242	28	41	7107	55.7169	4.58479e-10	2.29239e-10	1.68545e-09
KEGG_PATHWAY	eco00190:Oxidative phosphorylation	9	20.4545	1.21935e-12	946757, 946746, 946753, 948243, 946897, 948244, 945540, 945615, 948242	28	41	7107	55.7169	4.58479e-10	2.29239e-10	1.68545e-09
KEGG_PATHWAY	ecm00190:Oxidative phosphorylation	9	20.4545	1.21935e-12	946757, 946746, 946753, 948243, 946897, 948244, 945540, 945615, 948242	28	41	7107	55.7169	4.58479e-10	2.29239e-10	1.68545e-09
KEGG_PATHWAY	ecv00190:Oxidative phosphorylation	8	18.1818	3.07578e-11	946757, 946746, 946753, 948243, 946897, 948244, 945540, 945615	28	35	7107	58.0163	1.15649e-08	3.85498e-09	4.25148e-08
SP_PIR_KEYWORDS	membrane-associated complex	6	13.6364	5.59168e-11	948243, 946897, 948244, 945540, 945615, 948242	44	29	47487	223.293	6.76592e-09	3.38296e-09	6.4285e-08
SP_PIR_KEYWORDS	transmembrane protein	10	22.7273	1.52062e-10	948118, 945641, 946533, 948333, 946897, 946884, 945540, 945615, 948405, 945791	44	427	47487	25.2752	1.83995e-08	6.13317e-09	1.74819e-07
SP_PIR_KEYWORDS	cell membrane	18	40.9091	4.71677e-10	946757, 948243, 946884, 948333, 948244, 946897, 945791, 948242, 948118, 947972, 946533, 945275, 945818, 946323, 945540, 948582, 945615, 948405	44	3067	47487	6.33404	5.70729e-08	1.42682e-08	5.42266e-07
SP_PIR_KEYWORDS	membrane	18	40.9091	1.96248e-09	946757, 948243, 946884, 948333, 948244, 946897, 945791, 948242, 948118, 947972, 946533, 945275, 945818, 946323, 945540, 948582, 945615, 948405	44	3367	47487	5.76968	2.3746e-07	4.7492e-08	2.25618e-06
SP_PIR_KEYWORDS	P-loop	7	15.9091	8.48773e-09	945641, 945818, 945064, 946323, 948244, 947847, 948242	44	164	47487	46.0655	1.02702e-06	1.71169e-07	9.75798e-06
GOTERM_CC_FAT	GO:0019866~organelle inner membrane	13	29.5455	1.36397e-08	948243, 946884, 948333, 948244, 946897, 945791, 948242, 948118, 947972, 946533, 945540, 945615, 948405	23	566	7281	7.27093	5.0467e-07	5.0467e-07	1.22473e-05
GOTERM_CC_FAT	GO:0031967~organelle envelope	13	29.5455	1.36397e-08	948243, 946884, 948333, 948244, 946897, 945791, 948242, 948118, 947972, 946533, 945540, 945615, 948405	23	566	7281	7.27093	5.0467e-07	5.0467e-07	1.22473e-05
GOTERM_CC_FAT	GO:0031090~organelle membrane	13	29.5455	1.7993e-08	948243, 946884, 948333, 948244, 946897, 945791, 948242, 948118, 947972, 946533, 945540, 945615, 948405	23	580	7281	7.09543	6.65741e-07	3.3287e-07	1.61562e-05
GOTERM_CC_FAT	GO:0009274~peptidoglycan-based cell wall	15	34.0909	4.14915e-08	948243, 946884, 948333, 948244, 946897, 945791, 948242, 948118, 947972, 946533, 945818, 945540, 945414, 945615, 948405	23	946	7281	5.01953	1.53519e-06	5.11729e-07	3.72559e-05
GOTERM_CC_FAT	GO:0005618~cell wall	15	34.0909	5.0897e-08	948243, 946884, 948333, 948244, 946897, 945791, 948242, 948118, 947972, 946533, 945818, 945540, 945414, 945615, 948405	23	961	7281	4.94118	1.88319e-06	4.70798e-07	4.57012e-05
SP_PIR_KEYWORDS	nucleotide binding	6	13.6364	3.02392e-07	945818, 945064, 946323, 948244, 947847, 948242	44	155	47487	41.7774	3.65888e-05	5.22705e-06	0.000347647
SP_PIR_KEYWORDS	protein biosynthesis	6	13.6364	3.43129e-07	947497, 947803, 947845, 947847, 944866, 946452	44	159	47487	40.7264	4.15178e-05	5.18982e-06	0.00039448
SP_PIR_KEYWORDS	oxidative phosphorylation	3	6.81818	2.40131e-06	946746, 946753, 948242	44	3	47487	1079.25	0.000290517	3.22838e-05	0.00276065
SP_PIR_KEYWORDS	transport	12	27.2727	3.96222e-06	948118, 946533, 945818, 948243, 948333, 946323, 946897, 946884, 948244, 948582, 945615, 948242	44	2265	47487	5.71788	0.000479315	4.79418e-05	0.0045551
SP_PIR_KEYWORDS	nucleotide-binding	11	25	4.24013e-06	947497, 947972, 948523, 945818, 946323, 948244, 947847, 946452, 947867, 948405, 948242	44	1831	47487	6.48375	0.000512925	4.66404e-05	0.00487458
GOTERM_BP_FAT	GO:0006119~oxidative phosphorylation	6	13.6364	4.96748e-06	947972, 948243, 946897, 948244, 945540, 948242	40	108	16709	23.2069	0.000774628	0.000774628	0.00597206
GOTERM_BP_FAT	GO:0006091~generation of precursor metabolites and energy	11	25	5.7984e-06	946757, 946746, 947972, 946753, 948243, 946897, 948244, 945540, 948004, 945615, 948242	40	746	16709	6.15948	0.000904144	0.000452174	0.00697098
SP_PIR_KEYWORDS	Hydrogen ion transport	4	9.09091	7.74547e-06	948243, 948244, 945615, 948242	44	42	47487	102.786	0.000936766	7.80974e-05	0.00890427
SP_PIR_KEYWORDS	quinone	4	9.09091	8.92435e-06	946757, 946746, 946753, 945540	44	44	47487	98.1136	0.00107927	8.3062e-05	0.0102595
GOTERM_BP_FAT	GO:0015992~proton transport	5	11.3636	1.12467e-05	947972, 948243, 948244, 945615, 948242	40	60	16709	34.8104	0.00175296	0.000584662	0.0135207
GOTERM_BP_FAT	GO:0006818~hydrogen transport	5	11.3636	1.12467e-05	947972, 948243, 948244, 945615, 948242	40	60	16709	34.8104	0.00175296	0.000584662	0.0135207
GOTERM_BP_FAT	GO:0009060~aerobic respiration	6	13.6364	1.42355e-05	946757, 946746, 946753, 946897, 945540, 945615	40	134	16709	18.7041	0.00221829	0.000555035	0.0171135
SP_PIR_KEYWORDS	ATP	5	11.3636	1.75437e-05	947497, 945818, 945064, 946323, 946452	44	170	47487	31.7426	0.00212056	0.000151618	0.0201674
SP_PIR_KEYWORDS	ubiquinone	4	9.09091	2.16995e-05	946757, 946746, 946753, 945540	44	59	47487	73.1695	0.00262222	0.000175029	0.0249441
SP_PIR_KEYWORDS	ATP biosynthesis	3	6.81818	2.87164e-05	948243, 948244, 948242	44	9	47487	359.75	0.0034687	0.000217147	0.033009
SP_PIR_KEYWORDS	acetylation	5	11.3636	4.08122e-05	947803, 947845, 947847, 947867, 948487	44	211	47487	25.5746	0.0049262	0.000290451	0.04691
UP_SEQ_FEATURE	mutagenesis site	10	22.7273	4.95059e-05	945777, 948523, 947845, 946323, 948244, 944866, 947867, 945615, 945791, 948242	44	389	9468	5.53167	0.00528325	0.00528325	0.0556335
SP_PIR_KEYWORDS	metalloprotein	4	9.09091	7.94696e-05	946757, 946746, 946753, 945615	44	91	47487	47.4396	0.00957011	0.000534091	0.0913247
SP_PIR_KEYWORDS	transmembrane	12	27.2727	8.35717e-05	948118, 946533, 947972, 945275, 948333, 946897, 946884, 945540, 948582, 945615, 948405, 945791	44	3144	47487	4.11927	0.0100616	0.000532101	0.0960367
GOTERM_CC_FAT	GO:0030312~external encapsulating structure	15	34.0909	0.00013491	948243, 946884, 948333, 948244, 946897, 945791, 948242, 948118, 947972, 946533, 945818, 945540, 945414, 945615, 948405	23	1814	7281	2.61768	0.00497958	0.000997906	0.121073
SP_PIR_KEYWORDS	ion transport	5	11.3636	0.000154666	948243, 948333, 948244, 945615, 948242	44	298	47487	18.1082	0.018542	0.000935366	0.177669
SP_PIR_KEYWORDS	atp-binding	9	20.4545	0.000159617	947497, 947972, 948523, 945818, 946323, 948244, 946452, 948405, 948242	44	1760	47487	5.51889	0.0191299	0.000919351	0.183352
SP_PIR_KEYWORDS	cf(1)	3	6.81818	0.00016636	948243, 948244, 948242	44	21	47487	154.179	0.0199299	0.000914636	0.19109
GOTERM_BP_FAT	GO:0045333~cellular respiration	7	15.9091	0.000202044	946757, 946746, 946753, 946897, 945540, 948004, 945615	40	371	16709	7.8816	0.0310304	0.00628457	0.24264
GOTERM_BP_FAT	GO:0016310~phosphorylation	7	15.9091	0.000233248	947972, 948243, 946897, 948244, 945540, 948405, 948242	40	381	16709	7.67474	0.0357368	0.00604681	0.280066
GOTERM_BP_FAT	GO:0015986~ATP synthesis coupled proton transport	4	9.09091	0.000283587	947972, 948243, 948244, 948242	40	55	16709	30.38	0.0432813	0.0063009	0.340414
GOTERM_BP_FAT	GO:0015985~energy coupled proton transport, down electrochemical gradient	4	9.09091	0.000283587	947972, 948243, 948244, 948242	40	55	16709	30.38	0.0432813	0.0063009	0.340414
GOTERM_BP_FAT	GO:0006412~translation	6	13.6364	0.000289215	947497, 947803, 947845, 947847, 944866, 946452	40	253	16709	9.90652	0.0441211	0.00562463	0.347159
GOTERM_CC_FAT	GO:0031975~envelope	14	31.8182	0.000368354	948243, 946884, 948333, 948244, 946897, 945791, 948242, 948118, 947972, 946533, 945540, 945414, 945615, 948405	23	1715	7281	2.58421	0.0135391	0.00226935	0.330265
GOTERM_BP_FAT	GO:0015980~energy derivation by oxidation of organic compounds	7	15.9091	0.000383241	946757, 946746, 946753, 946897, 945540, 948004, 945615	40	418	16709	6.99539	0.0580443	0.00662209	0.459785
GOTERM_BP_FAT	GO:0006796~phosphate metabolic process	7	15.9091	0.000383241	947972, 948243, 946897, 948244, 945540, 948405, 948242	40	418	16709	6.99539	0.0580443	0.00662209	0.459785
SP_PIR_KEYWORDS	electron transfer	3	6.81818	0.000390448	946757, 946897, 945615	44	32	47487	101.18	0.0461544	0.00205239	0.447963
SP_PIR_KEYWORDS	metal-binding	8	18.1818	0.000462276	946757, 946746, 947972, 946753, 945620, 945064, 948004, 945615	44	1558	47487	5.54172	0.054412	0.00232846	0.530171
GOTERM_BP_FAT	GO:0009061~anaerobic respiration	5	11.3636	0.000501003	946757, 946746, 946753, 945540, 948004	40	159	16709	13.136	0.0751984	0.00778713	0.600678
SP_PIR_KEYWORDS	atp synthesis	3	6.81818	0.000522767	948243, 948244, 948242	44	37	47487	87.5068	0.0613112	0.00252765	0.599356
SP_PIR_KEYWORDS	oxidoreductase	8	18.1818	0.000531634	946757, 945777, 946746, 946753, 945620, 946897, 945540, 945615	44	1595	47487	5.41317	0.0623183	0.00247174	0.609494
SP_PIR_KEYWORDS	antibiotic resistance	4	9.09091	0.000553829	947803, 945275, 947845, 948582	44	176	47487	24.5284	0.0648346	0.00247958	0.634866
GOTERM_BP_FAT	GO:0006793~phosphorus metabolic process	7	15.9091	0.000573051	947972, 948243, 946897, 948244, 945540, 948405, 948242	40	451	16709	6.48354	0.0855401	0.00809629	0.686788
GOTERM_BP_FAT	GO:0015672~monovalent inorganic cation transport	6	13.6364	0.000574848	947972, 948243, 948333, 948244, 945615, 948242	40	294	16709	8.525	0.0857964	0.0074473	0.688933
GOTERM_CC_FAT	GO:0005886~plasma membrane	18	40.9091	0.000575366	946757, 948243, 946884, 948333, 948244, 946897, 945791, 948242, 948118, 947972, 946533, 945275, 945818, 946323, 945540, 948582, 945615, 948405	23	2979	7281	1.91278	0.0210695	0.00303747	0.515445
GOTERM_MF_FAT	GO:0000166~nucleotide binding	17	38.6364	0.000599273	946746, 945777, 946753, 948523, 945620, 948243, 946884, 948244, 948242, 947497, 947972, 945818, 946323, 947847, 946452, 947867, 948405	40	3175	17785	2.38067	0.0843486	0.0843486	0.710806
SP_PIR_KEYWORDS	iron-sulfur protein	3	6.81818	0.000611195	946757, 946746, 946753	44	40	47487	80.9437	0.0713071	0.00263855	0.700415
SP_PIR_KEYWORDS	hydrolase	9	20.4545	0.000619379	945641, 947972, 948376, 948523, 945620, 948243, 946323, 948244, 948242	44	2154	47487	4.5094	0.0722269	0.00258177	0.709763
GOTERM_CC_FAT	GO:0019898~extrinsic to membrane	6	13.6364	0.000632346	946757, 945818, 948243, 946323, 948244, 948242	23	241	7281	7.88129	0.0231324	0.00292125	0.566363
GOTERM_MF_FAT	GO:0042626~ATPase activity, coupled to transmembrane movement of substances	6	13.6364	0.000815161	947972, 948243, 946323, 946884, 948244, 948242	40	338	17785	7.89275	0.112971	0.0581778	0.965737
GOTERM_MF_FAT	GO:0043492~ATPase activity, coupled to movement of substances	6	13.6364	0.000815161	947972, 948243, 946323, 946884, 948244, 948242	40	338	17785	7.89275	0.112971	0.0581778	0.965737
GOTERM_MF_FAT	GO:0015078~hydrogen ion transmembrane transporter activity	4	9.09091	0.000821582	948243, 946897, 948244, 948242	40	84	17785	21.1726	0.113809	0.0394739	0.97331
GOTERM_BP_FAT	GO:0046034~ATP metabolic process	4	9.09091	0.000822382	947972, 948243, 948244, 948242	40	79	16709	21.1506	0.12045	0.00982407	0.984251
GOTERM_BP_FAT	GO:0006754~ATP biosynthetic process	4	9.09091	0.000822382	947972, 948243, 948244, 948242	40	79	16709	21.1506	0.12045	0.00982407	0.984251
GOTERM_BP_FAT	GO:0009201~ribonucleoside triphosphate biosynthetic process	4	9.09091	0.000853048	947972, 948243, 948244, 948242	40	80	16709	20.8863	0.124651	0.00946438	1.02078
GOTERM_BP_FAT	GO:0009145~purine nucleoside triphosphate biosynthetic process	4	9.09091	0.000853048	947972, 948243, 948244, 948242	40	80	16709	20.8863	0.124651	0.00946438	1.02078
GOTERM_BP_FAT	GO:0009206~purine ribonucleoside triphosphate biosynthetic process	4	9.09091	0.000853048	947972, 948243, 948244, 948242	40	80	16709	20.8863	0.124651	0.00946438	1.02078
GOTERM_BP_FAT	GO:0009199~ribonucleoside triphosphate metabolic process	4	9.09091	0.000916542	947972, 948243, 948244, 948242	40	82	16709	20.3768	0.133286	0.00949108	1.09638
GOTERM_BP_FAT	GO:0009144~purine nucleoside triphosphate metabolic process	4	9.09091	0.000916542	947972, 948243, 948244, 948242	40	82	16709	20.3768	0.133286	0.00949108	1.09638
GOTERM_BP_FAT	GO:0009205~purine ribonucleoside triphosphate metabolic process	4	9.09091	0.000916542	947972, 948243, 948244, 948242	40	82	16709	20.3768	0.133286	0.00949108	1.09638
GOTERM_BP_FAT	GO:0009142~nucleoside triphosphate biosynthetic process	4	9.09091	0.000916542	947972, 948243, 948244, 948242	40	82	16709	20.3768	0.133286	0.00949108	1.09638
GOTERM_MF_FAT	GO:0015405~P-P-bond-hydrolysis-driven transmembrane transporter activity	6	13.6364	0.000940979	947972, 948243, 946323, 946884, 948244, 948242	40	349	17785	7.64398	0.12924	0.0340056	1.11403
GOTERM_MF_FAT	GO:0015399~primary active transmembrane transporter activity	6	13.6364	0.000940979	947972, 948243, 946323, 946884, 948244, 948242	40	349	17785	7.64398	0.12924	0.0340056	1.11403
GOTERM_BP_FAT	GO:0009141~nucleoside triphosphate metabolic process	4	9.09091	0.00101729	947972, 948243, 948244, 948242	40	85	16709	19.6576	0.146814	0.00987451	1.21621
GOTERM_MF_FAT	GO:0016820~hydrolase activity, acting on acid anhydrides, catalyzing transmembrane movement of substances	6	13.6364	0.00106746	947972, 948243, 946323, 946884, 948244, 948242	40	359	17785	7.43106	0.145296	0.0309122	1.2629
GOTERM_BP_FAT	GO:0042777~plasma membrane ATP synthesis coupled proton transport	3	6.81818	0.00108397	948243, 948244, 948242	40	21	16709	59.675	0.155652	0.00990303	1.29546
GOTERM_MF_FAT	GO:0048038~quinone binding	4	9.09091	0.00113845	946757, 946746, 946753, 945540	40	94	17785	18.9202	0.154178	0.027522	1.34637
GOTERM_MF_FAT	GO:0046961~proton-transporting ATPase activity, rotational mechanism	3	6.81818	0.00170848	948243, 948244, 948242	40	28	17785	47.6384	0.222258	0.0352716	2.01425
GOTERM_CC_FAT	GO:0045261~proton-transporting ATP synthase complex, catalytic core F(1)	3	6.81818	0.00176778	948243, 948244, 948242	23	21	7281	45.2236	0.0633688	0.00724757	1.57617
GOTERM_MF_FAT	GO:0015077~monovalent inorganic cation transmembrane transporter activity	4	9.09091	0.00183613	948243, 946897, 948244, 948242	40	111	17785	16.0225	0.236742	0.033206	2.16324
GOTERM_BP_FAT	GO:0034220~ion transmembrane transport	4	9.09091	0.00192101	947972, 948243, 948244, 948242	40	106	16709	15.7632	0.259156	0.0165266	2.28526
GOTERM_MF_FAT	GO:0008137~NADH dehydrogenase (ubiquinone) activity	4	9.09091	0.00203151	946757, 946746, 946753, 945540	40	115	17785	15.4652	0.258393	0.0326695	2.39089
GOTERM_MF_FAT	GO:0042625~ATPase activity, coupled to transmembrane movement of ions	4	9.09091	0.00246006	947972, 948243, 948244, 948242	40	123	17785	14.4593	0.303769	0.0355597	2.88851
GOTERM_MF_FAT	GO:0050136~NADH dehydrogenase (quinone) activity	4	9.09091	0.00246006	946757, 946746, 946753, 945540	40	123	17785	14.4593	0.303769	0.0355597	2.88851
GOTERM_MF_FAT	GO:0003954~NADH dehydrogenase activity	4	9.09091	0.00257526	946757, 946746, 946753, 945540	40	125	17785	14.228	0.31549	0.0338723	3.02189
GOTERM_MF_FAT	GO:0022890~inorganic cation transmembrane transporter activity	5	11.3636	0.00285156	947972, 948243, 946897, 948244, 948242	40	271	17785	8.20341	0.342808	0.0343768	3.34109
GOTERM_MF_FAT	GO:0016655~oxidoreductase activity, acting on NADH or NADPH, quinone or similar compound as acceptor	4	9.09091	0.00287774	946757, 946746, 946753, 945540	40	130	17785	13.6808	0.345339	0.0320623	3.37129
GOTERM_BP_FAT	GO:0009152~purine ribonucleotide biosynthetic process	4	9.09091	0.00293219	947972, 948243, 948244, 948242	40	123	16709	13.5846	0.367512	0.0238219	3.46886
GOTERM_BP_FAT	GO:0009150~purine ribonucleotide metabolic process	4	9.09091	0.00306892	947972, 948243, 948244, 948242	40	125	16709	13.3672	0.380899	0.0236893	3.62788
GOTERM_MF_FAT	GO:0019829~cation-transporting ATPase activity	3	6.81818	0.00313378	948243, 948244, 948242	40	38	17785	35.102	0.369593	0.0324192	3.66614
GOTERM_MF_FAT	GO:0046933~hydrogen ion transporting ATP synthase activity, rotational mechanism	3	6.81818	0.00346743	948243, 948244, 948242	40	40	17785	33.3469	0.399864	0.0334671	4.04913
GOTERM_MF_FAT	GO:0042623~ATPase activity, coupled	6	13.6364	0.00375467	947972, 948243, 946323, 946884, 948244, 948242	40	479	17785	5.56942	0.424764	0.0339706	4.37772
GOTERM_MF_FAT	GO:0032553~ribonucleotide binding	13	29.5455	0.00387687	948523, 948243, 946884, 948244, 948242, 947497, 947972, 945818, 946323, 947847, 946452, 947867, 948405	40	2385	17785	2.42353	0.435044	0.0330308	4.5172
GOTERM_MF_FAT	GO:0032555~purine ribonucleotide binding	13	29.5455	0.00387687	948523, 948243, 946884, 948244, 948242, 947497, 947972, 945818, 946323, 947847, 946452, 947867, 948405	40	2385	17785	2.42353	0.435044	0.0330308	4.5172
GOTERM_CC_FAT	GO:0033178~proton-transporting two-sector ATPase complex, catalytic domain	3	6.81818	0.00434828	948243, 948244, 948242	23	33	7281	28.7787	0.14891	0.0159944	3.83733
GOTERM_BP_FAT	GO:0009260~ribonucleotide biosynthetic process	4	9.09091	0.00447768	947972, 948243, 948244, 948242	40	143	16709	11.6846	0.503458	0.0327879	5.25247
GOTERM_BP_FAT	GO:0009259~ribonucleotide metabolic process	4	9.09091	0.00465462	947972, 948243, 948244, 948242	40	145	16709	11.5234	0.517037	0.0325413	5.45473
SP_PIR_KEYWORDS	nad	4	9.09091	0.00470132	946757, 946746, 946753, 945540	44	373	47487	11.5737	0.434588	0.0188272	5.27351
GOTERM_BP_FAT	GO:0006164~purine nucleotide biosynthetic process	4	9.09091	0.00590818	947972, 948243, 948244, 948242	40	158	16709	10.5753	0.603235	0.0393948	6.87641
GOTERM_BP_FAT	GO:0006163~purine nucleotide metabolic process	4	9.09091	0.00654858	947972, 948243, 948244, 948242	40	164	16709	10.1884	0.641181	0.0418067	7.5951
GOTERM_CC_FAT	GO:0045259~proton-transporting ATP synthase complex	3	6.81818	0.00665512	948243, 948244, 948242	23	41	7281	23.1633	0.218908	0.0222099	5.8195
GOTERM_MF_FAT	GO:0032559~adenyl ribonucleotide binding	12	27.2727	0.00692553	947497, 947972, 948523, 945818, 948243, 946323, 946884, 948244, 946452, 947867, 948405, 948242	40	2231	17785	2.39153	0.63998	0.0551747	7.93727
GOTERM_BP_FAT	GO:0006812~cation transport	6	13.6364	0.00960576	947972, 948243, 948333, 948244, 945615, 948242	40	564	16709	4.44388	0.778147	0.0584517	10.9565
GOTERM_MF_FAT	GO:0017076~purine nucleotide binding	13	29.5455	0.00986124	948523, 948243, 946884, 948244, 948242, 947497, 947972, 945818, 946323, 947847, 946452, 947867, 948405	40	2677	17785	2.15918	0.767019	0.0738078	11.1242
GOTERM_CC_FAT	GO:0016469~proton-transporting two-sector ATPase complex	3	6.81818	0.0109419	948243, 948244, 948242	23	53	7281	17.9188	0.334409	0.0333544	9.40672
GOTERM_MF_FAT	GO:0016651~oxidoreductase activity, acting on NADH or NADPH	4	9.09091	0.0117071	946757, 946746, 946753, 945540	40	216	17785	8.2338	0.82291	0.0829147	13.0759
INTERPRO	IPR000793:ATPase, F1/V1/A1 complex, alpha/beta subunit, C-terminal	2	4.54545	0.0117417	948244, 948242	43	10	35585	165.512	0.850671	0.850671	13.3047
GOTERM_MF_FAT	GO:0016887~ATPase activity	7	15.9091	0.0123168	947972, 945818, 948243, 946323, 946884, 948244, 948242	40	891	17785	3.49313	0.838267	0.0830962	13.7119
SP_PIR_KEYWORDS	rna-binding	3	6.81818	0.0124011	945641, 947803, 947845	44	186	47487	17.4073	0.779072	0.0475399	13.3646
GOTERM_BP_FAT	GO:0046677~response to antibiotic	4	9.09091	0.0126634	947803, 945275, 947845, 948582	40	209	16709	7.99474	0.863045	0.0736151	14.2059
GOTERM_BP_FAT	GO:0055085~transmembrane transport	4	9.09091	0.0161554	947972, 948243, 948244, 948242	40	229	16709	7.29651	0.921199	0.0898125	17.7837
GOTERM_BP_FAT	GO:0044271~nitrogen compound biosynthetic process	8	18.1818	0.016863	945777, 947972, 945620, 948243, 946323, 948244, 947457, 948242	40	1164	16709	2.87096	0.929564	0.0904015	18.4918
GOTERM_MF_FAT	GO:0030554~adenyl nucleotide binding	12	27.2727	0.0169241	947497, 947972, 948523, 945818, 948243, 946323, 946884, 948244, 946452, 947867, 948405, 948242	40	2523	17785	2.11474	0.918662	0.107788	18.3819
GOTERM_MF_FAT	GO:0001883~purine nucleoside binding	12	27.2727	0.0169241	947497, 947972, 948523, 945818, 948243, 946323, 946884, 948244, 946452, 947867, 948405, 948242	40	2523	17785	2.11474	0.918662	0.107788	18.3819
SP_PIR_KEYWORDS	RNA binding	2	4.54545	0.0179588	945641, 947803	44	20	47487	107.925	0.888393	0.066229	18.807
GOTERM_MF_FAT	GO:0001882~nucleoside binding	12	27.2727	0.0189888	947497, 947972, 948523, 945818, 948243, 946323, 946884, 948244, 946452, 947867, 948405, 948242	40	2565	17785	2.08012	0.940286	0.115321	20.3986
GOTERM_MF_FAT	GO:0005524~ATP binding	11	25	0.0191103	947497, 947972, 948523, 945818, 948243, 946323, 946884, 948244, 946452, 948405, 948242	40	2225	17785	2.19815	0.941364	0.111467	20.5158
SP_PIR_KEYWORDS	cytoplasm	6	13.6364	0.0209713	945641, 947497, 945064, 947847, 944866, 946452	44	1763	47487	3.673	0.923043	0.0747696	21.6248
SP_PIR_KEYWORDS	iron	4	9.09091	0.021345	946757, 946746, 946753, 945615	44	654	47487	6.60092	0.926517	0.0739114	21.968
GOTERM_BP_FAT	GO:0009165~nucleotide biosynthetic process	4	9.09091	0.022542	947972, 948243, 948244, 948242	40	260	16709	6.42654	0.97147	0.115425	23.9756
INTERPRO	IPR020003:ATPase, F1/V1/A1 complex, alpha/beta subunit, nucleotide-binding domain, active site	2	4.54545	0.0245022	948244, 948242	43	21	35585	78.8151	0.981574	0.864257	25.9081
INTERPRO	IPR000194:ATPase, F1/V1/A1 complex, alpha/beta subunit, nucleotide-binding domain	2	4.54545	0.0256542	948244, 948242	43	22	35585	75.2326	0.984766	0.752103	26.9589
SP_PIR_KEYWORDS	inner membrane	2	4.54545	0.0277015	946884, 945791	44	31	47487	69.629	0.9666	0.0925525	27.6002
SP_PIR_KEYWORDS	phosphohistidine	2	4.54545	0.0285825	948118, 948405	44	32	47487	67.4531	0.970069	0.0928693	28.3508
SP_PIR_KEYWORDS	elongation factor	2	4.54545	0.0294627	947847, 944866	44	33	47487	65.4091	0.973179	0.0931688	29.0937
UP_SEQ_FEATURE	topological domain:Periplasmic	10	22.7273	0.0302473	948118, 946533, 947972, 945275, 946897, 946884, 945540, 945615, 948405, 945791	44	985	9468	2.18459	0.962612	0.806641	29.1954
UP_SEQ_FEATURE	topological domain:Cytoplasmic	10	22.7273	0.0302473	948118, 946533, 947972, 945275, 946897, 946884, 945540, 945615, 948405, 945791	44	985	9468	2.18459	0.962612	0.806641	29.1954
PIR_SUPERFAMILY	PIRSF001274:F-type ATP synthase, alpha/beta subunits/V-type ATPase, subunit B	2	4.54545	0.0306706	948244, 948242	38	11	13089	62.6268	0.761392	0.761392	25.5045
GOTERM_MF_FAT	GO:0016682~oxidoreductase activity, acting on diphenols and related substances as donors, oxygen as acceptor	2	4.54545	0.0324053	946897, 945615	40	15	17785	59.2833	0.992112	0.176094	32.43
GOTERM_MF_FAT	GO:0016679~oxidoreductase activity, acting on diphenols and related substances as donors	2	4.54545	0.0324053	946897, 945615	40	15	17785	59.2833	0.992112	0.176094	32.43
SP_PIR_KEYWORDS	phosphoprotein	3	6.81818	0.0411533	948118, 947972, 948405	44	355	47487	9.12042	0.993811	0.125247	38.3152
GOTERM_BP_FAT	GO:0034404~nucleobase, nucleoside and nucleotide biosynthetic process	4	9.09091	0.0413525	947972, 948243, 948244, 948242	40	330	16709	5.06333	0.998623	0.197165	39.8145
GOTERM_BP_FAT	GO:0034654~nucleobase, nucleoside, nucleotide and nucleic acid biosynthetic process	4	9.09091	0.0413525	947972, 948243, 948244, 948242	40	330	16709	5.06333	0.998623	0.197165	39.8145
GOTERM_MF_FAT	GO:0005198~structural molecule activity	3	6.81818	0.0422127	947803, 949101, 947845	40	149	17785	8.95218	0.998236	0.216393	40.1446
SP_PIR_KEYWORDS	rrna-binding	2	4.54545	0.0451742	947803, 947845	44	51	47487	42.3235	0.996278	0.13361	41.2244
GOTERM_BP_FAT	GO:0006811~ion transport	6	13.6364	0.0465445	947972, 948243, 948333, 948244, 945615, 948242	40	851	16709	2.94518	0.99941	0.213254	43.6185
SP_PIR_KEYWORDS	ribosome	2	4.54545	0.0494942	947803, 947845	44	56	47487	38.5446	0.99785	0.142344	44.2101
SP_PIR_KEYWORDS	copper	2	4.54545	0.0555102	946897, 945615	44	63	47487	34.2619	0.999003	0.155107	48.1374
SP_PIR_KEYWORDS	magnesium	3	6.81818	0.0572028	947972, 945064, 945615	44	427	47487	7.58255	0.999197	0.156082	49.196
SP_PIR_KEYWORDS	transferase	7	15.9091	0.0643919	948118, 945275, 945064, 947867, 948487, 948405, 945791	44	3168	47487	2.38471	0.999682	0.170799	53.4757
SP_PIR_KEYWORDS	ribonucleoprotein	2	4.54545	0.0665841	947803, 947845	44	76	47487	28.4013	0.999761	0.172617	54.7137
SP_PIR_KEYWORDS	iron-sulfur	3	6.81818	0.0674175	946757, 946746, 946753	44	469	47487	6.90352	0.999785	0.171119	55.1763
SP_PIR_KEYWORDS	Aminoacyl-tRNA synthetase	2	4.54545	0.0691216	947497, 946452	44	79	47487	27.3228	0.999828	0.171724	56.109
SP_PIR_KEYWORDS	ribosomal protein	2	4.54545	0.0699659	947803, 947845	44	80	47487	26.9812	0.999846	0.170338	56.5645
INTERPRO	IPR001412:Aminoacyl-tRNA synthetase, class I, conserved site	2	4.54545	0.071761	947497, 946452	43	63	35585	26.2717	0.999994	0.950076	59.3481
SP_PIR_KEYWORDS	heme	2	4.54545	0.0750162	946897, 945615	44	86	47487	25.0988	0.99992	0.178458	59.2001
GOTERM_BP_FAT	GO:0006596~polyamine biosynthetic process	2	4.54545	0.0786096	946323, 947457	40	35	16709	23.87	0.999997	0.329092	62.6303
KEGG_PATHWAY	ecg00564:Glycerophospholipid metabolism	2	4.54545	0.0804427	946924, 945791	28	22	7107	23.0747	1	0.999623	68.6259
KEGG_PATHWAY	ecc00970:Aminoacyl-tRNA biosynthesis	2	4.54545	0.083947	947497, 946452	28	23	7107	22.0714	1	0.998631	70.2388
UP_SEQ_FEATURE	short sequence motif:"HIGH" region	2	4.54545	0.0871017	947497, 946452	44	20	9468	21.5182	0.999942	0.961239	64.0976
KEGG_PATHWAY	ecd00970:Aminoacyl-tRNA biosynthesis	2	4.54545	0.0874385	947497, 946452	28	24	7107	21.1518	1	0.996766	71.769
SP_PIR_KEYWORDS	Transcription	5	11.3636	0.0876213	947567, 948523, 947064, 947867, 948487	44	1866	47487	2.89188	0.999985	0.202635	65.1542
GOTERM_MF_FAT	GO:0015662~ATPase activity, coupled to transmembrane movement of ions, phosphorylative mechanism	2	4.54545	0.0881755	947972, 948244	40	42	17785	21.1726	0.999999	0.395023	66.6614
SP_PIR_KEYWORDS	phosphotransferase	2	4.54545	0.088353	948118, 948405	44	102	47487	21.1618	0.999986	0.20057	65.4741
KEGG_PATHWAY	eci00564:Glycerophospholipid metabolism	2	4.54545	0.0909171	946924, 945791	28	25	7107	20.3057	1	0.994024	73.2206
KEGG_PATHWAY	ecx00564:Glycerophospholipid metabolism	2	4.54545	0.0909171	946924, 945791	28	25	7107	20.3057	1	0.994024	73.2206
KEGG_PATHWAY	eck00564:Glycerophospholipid metabolism	2	4.54545	0.0909171	946924, 945791	28	25	7107	20.3057	1	0.994024	73.2206
KEGG_PATHWAY	ecd00564:Glycerophospholipid metabolism	2	4.54545	0.0909171	946924, 945791	28	25	7107	20.3057	1	0.994024	73.2206
KEGG_PATHWAY	ecq00564:Glycerophospholipid metabolism	2	4.54545	0.0909171	946924, 945791	28	25	7107	20.3057	1	0.994024	73.2206
KEGG_PATHWAY	ece00970:Aminoacyl-tRNA biosynthesis	2	4.54545	0.0909171	947497, 946452	28	25	7107	20.3057	1	0.994024	73.2206
KEGG_PATHWAY	ecv00564:Glycerophospholipid metabolism	2	4.54545	0.0909171	946924, 945791	28	25	7107	20.3057	1	0.994024	73.2206
KEGG_PATHWAY	ecw00564:Glycerophospholipid metabolism	2	4.54545	0.0909171	946924, 945791	28	25	7107	20.3057	1	0.994024	73.2206
KEGG_PATHWAY	ecs00970:Aminoacyl-tRNA biosynthesis	2	4.54545	0.0909171	947497, 946452	28	25	7107	20.3057	1	0.994024	73.2206
KEGG_PATHWAY	ecr00564:Glycerophospholipid metabolism	2	4.54545	0.0909171	946924, 945791	28	25	7107	20.3057	1	0.994024	73.2206
KEGG_PATHWAY	ecz00564:Glycerophospholipid metabolism	2	4.54545	0.0909171	946924, 945791	28	25	7107	20.3057	1	0.994024	73.2206
KEGG_PATHWAY	ecv00970:Aminoacyl-tRNA biosynthesis	2	4.54545	0.0909171	947497, 946452	28	25	7107	20.3057	1	0.994024	73.2206
GOTERM_MF_FAT	GO:0048037~cofactor binding	7	15.9091	0.0916472	946757, 945777, 946746, 946753, 945620, 947457, 945540	40	1440	17785	2.16137	0.999999	0.396279	68.1409
KEGG_PATHWAY	ecj00564:Glycerophospholipid metabolism	2	4.54545	0.094383	946924, 945791	28	26	7107	19.5247	1	0.990529	74.5979
KEGG_PATHWAY	eci00970:Aminoacyl-tRNA biosynthesis	2	4.54545	0.094383	947497, 946452	28	26	7107	19.5247	1	0.990529	74.5979
KEGG_PATHWAY	eco00564:Glycerophospholipid metabolism	2	4.54545	0.094383	946924, 945791	28	26	7107	19.5247	1	0.990529	74.5979
KEGG_PATHWAY	ecy00970:Aminoacyl-tRNA biosynthesis	2	4.54545	0.094383	947497, 946452	28	26	7107	19.5247	1	0.990529	74.5979
KEGG_PATHWAY	ecz00970:Aminoacyl-tRNA biosynthesis	2	4.54545	0.094383	947497, 946452	28	26	7107	19.5247	1	0.990529	74.5979
KEGG_PATHWAY	eck00970:Aminoacyl-tRNA biosynthesis	2	4.54545	0.094383	947497, 946452	28	26	7107	19.5247	1	0.990529	74.5979
KEGG_PATHWAY	ecf00970:Aminoacyl-tRNA biosynthesis	2	4.54545	0.094383	947497, 946452	28	26	7107	19.5247	1	0.990529	74.5979
KEGG_PATHWAY	ecq00970:Aminoacyl-tRNA biosynthesis	2	4.54545	0.094383	947497, 946452	28	26	7107	19.5247	1	0.990529	74.5979
KEGG_PATHWAY	ecm00564:Glycerophospholipid metabolism	2	4.54545	0.094383	946924, 945791	28	26	7107	19.5247	1	0.990529	74.5979
KEGG_PATHWAY	ecf00564:Glycerophospholipid metabolism	2	4.54545	0.094383	946924, 945791	28	26	7107	19.5247	1	0.990529	74.5979
KEGG_PATHWAY	eco00970:Aminoacyl-tRNA biosynthesis	2	4.54545	0.094383	947497, 946452	28	26	7107	19.5247	1	0.990529	74.5979
KEGG_PATHWAY	ecx00970:Aminoacyl-tRNA biosynthesis	2	4.54545	0.094383	947497, 946452	28	26	7107	19.5247	1	0.990529	74.5979
KEGG_PATHWAY	ecp00970:Aminoacyl-tRNA biosynthesis	2	4.54545	0.094383	947497, 946452	28	26	7107	19.5247	1	0.990529	74.5979
KEGG_PATHWAY	ecl00970:Aminoacyl-tRNA biosynthesis	2	4.54545	0.094383	947497, 946452	28	26	7107	19.5247	1	0.990529	74.5979
KEGG_PATHWAY	ect00970:Aminoacyl-tRNA biosynthesis	2	4.54545	0.094383	947497, 946452	28	26	7107	19.5247	1	0.990529	74.5979
KEGG_PATHWAY	ecj00970:Aminoacyl-tRNA biosynthesis	2	4.54545	0.094383	947497, 946452	28	26	7107	19.5247	1	0.990529	74.5979
KEGG_PATHWAY	eum00564:Glycerophospholipid metabolism	2	4.54545	0.094383	946924, 945791	28	26	7107	19.5247	1	0.990529	74.5979
KEGG_PATHWAY	eum00970:Aminoacyl-tRNA biosynthesis	2	4.54545	0.094383	947497, 946452	28	26	7107	19.5247	1	0.990529	74.5979
KEGG_PATHWAY	ecg00970:Aminoacyl-tRNA biosynthesis	2	4.54545	0.094383	947497, 946452	28	26	7107	19.5247	1	0.990529	74.5979
KEGG_PATHWAY	ecm00970:Aminoacyl-tRNA biosynthesis	2	4.54545	0.094383	947497, 946452	28	26	7107	19.5247	1	0.990529	74.5979
KEGG_PATHWAY	ecc00564:Glycerophospholipid metabolism	2	4.54545	0.094383	946924, 945791	28	26	7107	19.5247	1	0.990529	74.5979
KEGG_PATHWAY	ecw00970:Aminoacyl-tRNA biosynthesis	2	4.54545	0.0978361	947497, 946452	28	27	7107	18.8016	1	0.98645	75.9045
KEGG_PATHWAY	ecr00970:Aminoacyl-tRNA biosynthesis	2	4.54545	0.0978361	947497, 946452	28	27	7107	18.8016	1	0.98645	75.9045
KEGG_PATHWAY	ece00564:Glycerophospholipid metabolism	2	4.54545	0.0978361	946924, 945791	28	27	7107	18.8016	1	0.98645	75.9045

## Sheet: HELP and MANUAL
Functional Annotation Cluster	http://david.abcc.ncifcrf.gov/helps/functional_annotation.html#E4
Functional Annotation Chart	http://david.abcc.ncifcrf.gov/helps/functional_annotation.html#E3

## Sheet: GENE-List
Gene Name	Gene ID
atpD	948244
argS	946452
arnC	945275
atpA	948242
atpG	948243
cpxA	948405
crp	947867
cyoB	945615
cyoC	946897
eutB	946924
fliC	949101
fusA	947847
hemA	945777
hybF	948004
ispA	945064
leuS	947497
mdtO	948582
mlaD	947712
mtlA	948118
nuoE	946746
nuoF	946753
nuoI	946757
nuoL	945540
oppF	945818
pgsA	945791
plaP	946533
potA	946323
rapA	948523
ribD	945620
rne	945641
rplF	947803
rpoC	948487
rpoD	947567
rpsL	947845
sbmA	946884
speC	947457
trkH	948333
tsf	944866
yaeH	947044
ybhG	945414
yejA	946675
yfiE	947064
yihQ	948376
zntA	947972
