# Supplementary material for: Bacterial evolution of antibiotic hypersensitivity
Source: Mol Syst Biol. 2013 Oct 29;9:700. doi: 10.1038/msb.2013.57 (PMC3817406; doi:10.1038/msb.2013.57)
Supplement: Supplementary Table S8 [file msb201357-s5.xlsx]

## Sheet: Description
This spreadsheet contains information on 24 x 10 populations adapted to fixed, sublethal antibiotic concentrations
p_values1	One-sided p-values after comparing growth data of evolved lines and adaped control lines in each antibiotic condition (see details in Materials and Methods). The p-values indicate whether growth of the 10 independently evolved lines, as a set, is significantly lower than that of the set of 10 adapted control lines.
RF_values	Relative fitness differences (RF) between the adapted control and the antibiotic-evolved lines in the presence of each other antibiotic (see details in Supplementary Text S2). Negative values indicate increased sensitivity.
p_values2	P-values indicating whether RF values in antibiotic-containing media are lower than those measured in an antibiotic-free medium. This analysis was performed only for those combinations of antibiotics and sets of populations which showed significant differences in the first test (p_values1<0.025) (see details in Supplementary Text S2 ). Significant cases represent genuine collateral sensitivity in…

## Sheet: p_values1
	Antibiotics to be tested against
Populations evolved to this antibiotic	AMK	AMP	CHL	CPR	CYC	DOX	ERY	FOS	FOX	FSM	FUS	GEN	KAN	LOM	MUP	NAL	NIT	PIP	SLF	STR	TET	TOB	TRM	VAN
AMK	0.287	0	0	0.001	0.001	0.002	0	0	0.053	0.408	0.017	0.103	1	0.349	0	0	0	0	0	0.473	0	0.922	0	0
AMP	0.011	0.999	0.684	1	0	0.613	0.863	0.006	0.935	0.408	0.74	0.04	0.1	1	0.479	1	0.022	0.972	0.791	0.508	0.969	0.722	0.61	0.052
CHL	0.021	1	1	0.992	0.034	0.978	0.946	0.918	0.706	0.746	0.692	0.027	0.815	1	0.999	0.964	0.233	1	0.311	0.327	0.998	0.021	0.662	0.714
CPR	0	1	0.879	1	0.509	0.802	0.753	0.115	0.293	0.872	0.693	0	0	1	0.997	1	0.002	0.967	0.63	0.076	0.987	0	0.593	0.61
CYC	0.124	0.035	0.005	0.312	0.982	0.09	0.002	0.017	0.026	0.605	0.005	0.127	0.495	0.721	0.02	0.005	0	0.011	0.004	0.71	0.135	0.2	0.156	0
DOX	0.001	0.999	0.386	1	0.077	1	0.991	0.757	1	0.623	0.964	0	0	1	0.986	1	0	0.95	0	0.483	1	0.015	0.598	0
ERY	1	1	0.922	0.293	0.953	0.701	1	0.528	1	0.852	0.432	0.284	1	0.931	0.984	0.848	0.001	0.989	0.051	0.993	0.917	0.957	0.963	0.005
FOS	0.033	0.997	0.611	0.882	0.246	0.912	0.004	1	0.494	1	0.731	0.592	0.365	0.6	0.503	0.997	0.982	0.244	0.038	0.076	0.858	0.379	0.345	0.666
FOX	0.005	1	0.758	1	0.923	0.758	0.01	0.997	1	0.903	0.02	0	0	0.946	0.488	0.943	0.001	0.754	0.113	0.075	0.997	0.376	0.41	0.723
FSM	0.016	0.902	0	0.5	0.936	0.646	0	0.752	0.51	1	0.001	0.004	0.014	0.99	0.666	0.98	0.089	0.048	0	0.165	0.195	0.009	0.691	0.001
FUS	0.98	0.183	0.079	1	0.7	1	0.943	0	0.598	0.101	1	0.992	0.999	0.968	0.943	1	0.664	0.733	0.977	0.332	0.938	1	0.584	0
GEN	1	0.001	0.099	0.008	0	0.02	0.614	0.98	0.991	0.759	0.083	0.841	0.994	0.493	0.481	0	0	0.406	0.001	0.999	0.542	0.99	0.517	0
KAN	0.531	0	0	0.003	0.005	0.003	0	0	0.004	0.449	0.11	0	1	0.001	0	0	0	0	0	0.401	0	0.517	0	0
LOM	0	0.981	0.606	1	0.987	0.832	0.915	0	0.934	0.001	0.98	0.03	0.001	1	0.994	1	0.135	0.938	0.959	0.102	1	0	0.027	0.129
MUP	0.317	0.382	0.935	0.997	0.593	0.592	0.033	0.956	0.645	0.61	0.257	0	0.183	0.894	0.999	0.8	0	0.037	0	0.507	0.975	0.001	0.699	0.01
NAL	0.012	0.993	0.958	0.99	0.025	0.986	0.75	0.848	0.107	0.992	0.84	0.005	0.164	1	1	1	0.877	0.911	0.57	0.176	0.982	0	0.692	0.626
NIT	0.001	0.03	0.999	0.767	0.495	0.426	0	0.584	0	0.671	0	0	0	0.007	0.517	0.176	0.91	0	0	0.198	0.599	0.012	0.415	0.158
PIP	0.061	1	0.746	0.948	0.757	0.748	1	0.907	0.944	0.597	0.96	0.497	0.538	0.895	0.997	0.965	0.678	0.237	0.939	0.498	0.777	0.071	0.506	0.592
SLF	0.001	0.032	0.238	0.942	0.639	0.892	0.112	0	0.977	0.516	0.368	0	0.006	0.52	0.507	1	0.986	0.801	1	0	0.911	0.004	0.731	0
STR	0.994	0.293	0	0.034	0.214	0	0	0.021	0.433	0.001	0	0.003	1	0	0.808	0	0	0	0	0.101	0	0	0.033	0
TET	0.296	0.909	0.264	1	0.983	0.617	0.006	0.132	1	0.135	0	0.007	0.159	1	0.677	0.433	0	0.359	0.126	0.126	1	0.001	0	0.011
TOB	0.956	0.008	0	0.052	0.099	0.002	0	0.455	0.002	0.212	0.203	0.176	1	0.027	0.009	0.117	0	0	0.118	1	0.241	0.996	0.449	0
TRM	0	0.829	0.022	0.831	0.003	0.846	0	0	0.661	0.519	0.013	0	0.013	0.003	0.998	0.059	0	0.484	0	0	0.516	0	1	0
VAN	0.11	0.255	0.006	0.994	0.108	0.042	0	1	0.151	0.126	0	0.001	0.498	0.717	0.04	0	0	0.003	0.628	0.019	0.312	0	0.032	1

## Sheet: RF_values
	Antibiotics to be tested against
Populations evolved to this antibiotic	DOX	GEN	STR	TET	KAN	CHL	CPR	AMP	LOM	NIT	ERY	NAL	FUS	PIP	AMK	FOX	TOB	TRM	SLF	FOS	MUP	FSM	CYC	VAN	Antibiotic free medium
TOB_1	-0.668946	0.059054	-0.079773	-0.791135	0.384477	-0.986936	-0.505539	-0.764769	-0.393546	-0.711338	-0.646085	-0.295204	-0.267114	-0.556876	-0.248962	-0.91953	NA	0.340173	-0.283029	-0.555874	-0.719224	-0.417708	0.084538	-1.00069	-0.673917
TOB_2	-0.298775	0.229958	0.287182	0.189428	0.590706	-0.103548	-0.131816	-0.122915	-0.580879	-0.800633	-0.031769	-0.190748	0.402455	-0.385365	0.266267	0.158239	NA	0.193556	-0.14622	0.166097	-0.309592	0.073503	-0.358544	-0.774189	-0.057833
TOB_3	-0.780648	0.21557	0.025343	-0.991913	0.616117	-1.041	-0.352086	-0.931855	-0.456089	-0.77543	-0.786068	-0.139035	-0.436509	-0.123962	-0.060729	-0.735053	NA	-0.386034	0.013582	0.000726	-0.194545	0.138521	0.237823	-0.970451	-0.335576
TOB_6	-0.592589	0.029782	0.176689	-0.493813	0.393106	-0.458575	-0.536581	-0.444797	-0.621926	-0.74776	-0.249681	-0.482643	-0.095708	-0.223467	0.088046	-0.141822	NA	-0.352338	-0.060799	-0.263985	-0.486415	-0.050892	-0.6212	-0.81668	-0.182811
TOB_7	-0.919712	0.356153	0.263707	-0.761253	0.666772	-0.690921	-0.567278	-0.788329	-0.661114	-0.939202	-0.590127	-0.694219	-0.700592	-0.244412	0.071201	-0.838838	NA	-0.713132	-0.236849	0.207714	-0.470836	0.069266	-0.226652	-0.661772	-0.208319
TOB_8	-0.812775	-0.035465	0.202115	-0.537133	0.374062	-0.744037	-0.466941	-0.458747	-0.244328	-0.815445	-0.627095	-0.224064	-0.447727	-0.456521	-0.042022	-0.64661	NA	-0.502198	-0.125854	-0.848469	-0.593842	-0.46748	-0.151577	-0.775273	-0.251516
TOB_9	-0.421304	0.266958	0.121752	0.279743	0.665382	-0.65321	-0.133292	-0.744223	-0.017343	-0.778565	-0.408561	0.041431	-0.196892	-0.502001	0.126286	-0.578141	NA	-0.649674	0.056193	0.185639	-0.384358	-0.535036	-0.344551	-0.894846	-0.298117
TOB_10	-0.113954	0.283116	0.100568	0.408813	0.515056	-0.468933	0.278765	-0.02112	0.225509	-0.555747	-0.34868	-0.119286	-0.206995	-0.624123	0.080271	-0.082963	NA	0.192454	0.000359	0.176351	-0.131106	-0.19887	-0.122167	-0.844965	-0.035001
TOB_4	-0.389729	0.248653	0.476167	0.143204	0.570708	-0.008095	0.344779	-0.449415	0.395381	-0.646053	-0.156114	-0.147785	0.065594	-0.378095	0.278527	-0.023176	NA	0.232163	-0.002257	0.260311	-0.361894	-0.062481	-0.256197	-0.853323	0.0108
TOB_5	-0.734537	0.11751	0.310414	-1.05709	0.494091	-0.756817	-0.3893	-1.03011	-0.525251	-0.960207	-0.482553	-0.811313	-0.50733	-0.874751	-0.122762	-0.8207	NA	-0.719051	-0.270205	-0.194872	-0.790886	-0.544548	-0.594253	-0.934009	-0.457086
KAN_1	-0.889417	0.261031	0.552888	-0.32851	NA	-0.273201	-0.819156	-0.618221	-0.415165	-0.42885	-0.355768	-0.666442	0.200299	-0.342309	0.338106	-0.383242	0.287333	-0.190659	-0.258955	-0.125411	-0.404655	0.252259	0.169327	-0.516098	0.08079
KAN_2	-0.386686	0.172549	0.544331	-0.667563	NA	-0.197539	-0.624573	-0.986496	-0.761027	-0.369015	-0.358797	-0.853068	0.03756	-0.564925	0.309877	-0.780436	0.173065	-0.547917	-0.38645	-0.173746	-0.317721	-0.30047	-0.417946	-0.430213	-0.225792
KAN_3	-0.411743	0.240319	0.5471	-0.289351	NA	-0.107842	-0.136226	-0.755285	-0.677375	-0.403581	-0.644119	-0.396462	0.134562	-0.235339	0.272005	-0.042611	0.196796	-0.217022	-0.265048	-0.491061	-0.48783	0.137711	-0.049395	-0.511787	-0.044847
KAN_4	-0.216221	0.128634	0.456875	-0.036307	NA	-0.229991	-0.394999	-0.961499	-0.62442	-0.314918	-0.477343	-0.831097	-0.111231	-0.613541	0.203601	-0.581081	0.135377	-0.628534	-0.515332	0.018396	-0.402797	-0.187151	-0.173768	-0.385169	-0.177873
KAN_5	-0.012678	-0.095113	0.49646	-0.51837	NA	-0.231477	-0.55009	-0.526866	-1.28355	-0.353988	-0.558382	-0.768302	-0.012368	-0.434411	0.207262	-0.093148	-0.076311	-0.535852	-0.383623	-0.398215	-0.654506	-0.039008	0.019581	-0.687105	-0.27409
KAN_6	-0.824516	0.268242	0.51037	-0.019734	NA	-0.347848	-0.788166	-0.388428	-0.665526	-0.702805	-0.351557	-0.72038	-0.298906	-0.040115	0.238877	0.047758	0.230286	-0.257128	-0.187343	-0.366823	-0.192317	-0.250158	0.239382	-0.447284	-0.145119
KAN_7	-0.697184	-0.095503	0.417016	-0.489191	NA	-0.668201	-0.72975	-0.758977	-0.285986	-0.581519	-0.686526	-0.510865	-0.421575	-0.499278	0.096279	-0.620594	-0.070006	-0.471122	-0.489396	-0.739567	-0.579257	-0.198546	-0.561241	-0.925819	-0.278717
KAN_8	-0.188218	0.087824	0.504623	-0.188888	NA	-0.279177	0.128422	-0.705299	-0.375127	-0.267028	-0.335836	-0.583489	-0.289193	-0.464822	0.067174	-0.640159	0.265217	-0.183929	-0.276136	-0.120508	-0.237727	-0.329594	-0.016453	-0.198411	-0.119533
KAN_9	-0.371963	-0.234247	0.414979	-0.376425	NA	-0.606104	-0.605902	-0.568181	-0.555289	-0.592952	-0.592107	-0.418144	-0.728356	-0.24016	0.191663	-0.163088	-0.012914	-0.593281	-0.513204	-0.700654	-0.648431	0.162046	-0.566789	-0.878875	-0.226519
KAN_10	-0.828655	0.305455	0.57243	-0.593663	NA	-0.238914	-0.825511	-0.741468	-0.688202	-0.385394	-0.132727	-0.710525	-0.077666	-0.462892	0.313242	-0.273219	0.23124	-0.548222	-0.210594	-0.515346	-0.157373	0.03019	-0.188977	-0.634637	-0.078195
AMK_1	-0.403409	0.044394	0.426632	-0.645099	0.517131	-0.621222	-0.303466	-0.984863	-0.216353	-0.539108	-0.481596	-0.281548	-0.393039	-0.591317	NA	-0.733554	0.220918	-0.259659	-0.387115	-0.567267	-0.530873	-0.166781	-0.409856	-0.820163	-0.147209
AMK_2	-0.267772	0.320209	0.623111	-0.278573	0.556819	-0.245221	-0.106663	-0.523899	-0.575407	-0.26488	-0.195056	-0.57401	-0.011976	-0.075811	NA	-0.450322	0.266429	-0.455785	-0.005614	-0.151448	-0.333113	-0.208716	0.040926	-0.064309	-0.139865
AMK_3	-0.6996	0.353995	0.461755	-0.417114	0.637846	0.086297	-0.800481	-0.261131	-0.673459	-0.330582	-0.149896	-0.664577	0.134768	-0.109192	NA	0.27153	0.419317	-0.132469	-0.07619	-0.228895	-0.078481	0.180036	0.061681	-0.578778	0.316446
AMK_6	-0.740679	0.066883	0.443863	-0.609793	0.666728	-0.585281	-0.333794	-0.183452	0.058614	-0.702513	-0.736871	-0.295664	-0.595679	-0.366467	NA	0.231731	0.25212	-0.316346	-0.411205	-0.325181	-0.525743	-0.41425	-0.25038	-0.646746	-0.193394
AMK_7	-0.208064	-0.045429	0.542459	-0.287837	0.492805	-0.105983	-0.464407	-0.061168	-0.045908	-0.086747	-0.180638	-0.487783	0.001083	-0.343144	NA	0.052277	0.284176	-0.385746	-0.216404	-0.234617	-0.064336	-0.066706	-0.122977	-0.133085	-0.107974
AMK_8	-0.494005	-0.256144	0.362257	-0.765548	0.606396	-0.482887	-0.645745	-0.823242	-0.419081	-0.677838	-0.604528	-0.347959	-0.636932	-0.678298	NA	-0.651212	0.191646	-0.334346	-0.535593	-0.413622	-0.566554	0.03221	-0.716668	-0.806503	-0.089811
AMK_9	-0.238183	0.082545	0.563933	-0.202435	0.573466	-0.323592	-0.181313	-0.313327	-0.272739	-0.311262	-0.30745	-0.298313	-0.156512	0.045345	NA	-0.27266	0.314092	-0.299273	-0.339396	-0.207905	-0.202499	-0.026679	-0.184322	-0.152178	-0.094789
AMK_10	-0.760456	-0.202614	0.409599	-0.301234	0.489424	-0.738461	-0.617155	-0.715546	-0.186439	-0.582351	-0.821619	-0.62959	-0.887744	-0.776869	NA	-0.395195	0.165861	-0.311603	-0.415335	-0.219907	-0.614981	-0.126256	-0.269031	-0.497842	-0.232096
AMK_4	-0.526929	-0.529173	0.309256	-0.434149	0.433784	-0.595322	-0.430738	-0.629457	-0.077312	-0.680825	-0.762584	-0.567313	-0.691634	-0.700256	NA	-0.473424	-0.001414	-0.434495	-0.53542	-0.73919	-0.571232	-0.329313	-0.810826	-0.990514	-0.264092
AMK_5	-0.61329	0.114835	0.349839	-0.610903	0.290664	-0.645626	-0.559026	-0.610588	-0.096578	-0.619018	-0.875878	-0.510554	-0.800264	-0.664188	NA	-0.595708	0.294372	-0.464117	-0.28129	-0.233239	-0.706118	-0.316541	-0.117977	-0.538134	-0.02322
CYC_1	-0.900834	-0.417699	-0.282742	-0.270255	0.323423	-0.629353	-0.184149	-0.460592	-0.25175	-0.850929	-0.906065	-0.6628	-0.866622	-0.833066	-0.176131	-0.184737	-0.269978	-0.293394	-0.41826	0.02529	-0.806489	-0.102593	NA	-0.228373	-0.036164
CYC_2	-0.013633	0.312245	0.384389	-0.023148	-0.013911	-0.011873	-0.287797	0.016346	0.332671	0.095072	0.115943	-0.009914	-0.019825	0.005969	0.048129	0.144117	0.215269	-0.26818	-0.046085	0.121269	0.088025	0.15743	NA	0.029297	-0.039585
CYC_3	-0.105679	0.231465	0.66427	0.02496	0.255613	-0.194613	-0.342064	-0.178058	-0.052314	-0.174046	-0.110702	0.121883	-0.012741	-0.0276	0.014763	-0.31611	0.124213	-0.070076	-0.230654	-0.072904	-0.125222	-0.044278	NA	-0.157236	-0.068309
CYC_4	-0.119933	0.272695	-0.491279	-0.33031	0.198724	0.002794	0.149981	-0.192844	0.171379	0.119864	0.067873	0.080157	-0.126344	0.015595	0.021498	-0.102935	0.20064	-0.239123	-0.041906	0.059846	-0.000578	0.164316	NA	-0.104165	-0.006046
CYC_5	-0.444093	-0.641836	-0.773262	-0.288267	-0.119713	-0.428952	0.052219	-0.54933	-0.225804	-0.585418	-0.473658	-0.022059	-0.420627	-0.250201	-0.224389	-0.499646	-0.333591	-0.23651	-0.403433	-0.477503	-0.100378	-0.275515	NA	-0.811158	-0.18006
CYC_6	-0.12975	-0.242816	-0.058311	-9.5e-05	-0.269244	0.000347	0.395591	-0.114991	0.071581	0.05691	0.114651	-0.101698	-0.006418	-0.005554	-0.121558	-0.075751	-0.072744	-0.100527	0.152799	-0.021382	0.046654	-0.034399	NA	-0.106919	0.047163
CYC_7	-0.360251	-0.513974	-0.902426	-0.440766	-0.267315	-0.560446	-0.53541	-0.731043	-0.367409	-0.600331	-0.383707	-0.152184	-0.480076	-0.369666	-0.539798	-0.564203	-0.402672	-0.283856	-0.265965	-0.37565	-0.522395	-0.049207	NA	-0.667507	-0.14371
CYC_8	-0.632229	-0.581091	-1.03387	-0.639585	-0.162244	-0.578376	-0.207328	-0.49815	-0.058899	-0.642896	-0.493395	-0.251991	-0.281146	-0.368851	-0.49844	-0.301807	-0.575286	-0.155349	-0.391695	-0.332934	-0.610182	-0.177359	NA	-0.654521	0.012151
CYC_9	-0.451002	-0.386585	-0.890442	-0.189765	-0.003998	-0.24035	-0.470472	-0.505492	0.026717	-0.440517	-0.062456	0.012145	-0.332155	-0.153107	-0.098567	-0.445246	-0.115158	0.060205	0.05437	-0.200467	-0.294923	-0.083433	NA	-0.209623	-0.065625
CYC_10	-0.274317	-0.084732	-0.188282	-0.002761	0.180493	0.099793	0.190605	-0.105629	0.018336	-0.028594	-0.197637	-0.149492	-0.188933	-0.129904	0.048759	0.005956	0.23122	-0.347367	-0.307672	0.154342	-0.160891	0.070703	NA	-0.138779	0.00529
CPR_1	0.186442	-0.039158	-0.319478	0.288183	-0.219953	0.208139	NA	0.36473	0.608035	-0.086159	0.233878	0.419815	0.183903	0.26996	-0.285452	0.188223	0.035851	0.068144	0.139051	0.035905	0.371754	-0.849335	-0.149648	0.13878	0.027604
CPR_2	-0.094915	-0.234639	-0.27992	0.357183	-0.131307	0.276084	NA	0.629007	0.606344	-0.223689	0.185573	0.47337	0.286159	0.3164	-0.167477	0.143236	-0.077741	0.260987	0.23531	-0.327716	0.550348	-0.778902	0.157624	0.315822	-0.158134
CPR_3	-0.050607	-0.059611	0.024983	0.350089	-0.338836	0.191817	NA	0.581701	0.633747	-0.090334	0.232948	0.460402	0.219605	0.298492	-0.224007	0.21416	0.071785	0.008218	0.145271	-0.024506	0.373478	-1.10889	-0.044938	-0.188168	0.093869
CPR_4	0.020522	-0.140495	-0.424817	0.180262	0.033588	0.134457	NA	0.119387	0.583816	-0.006339	0.06302	0.525105	0.150542	0.093861	0.043917	-0.093217	0.035283	0.171098	-0.029038	0.01074	0.311188	-0.102912	0.148366	0.150031	0.05799
CPR_5	-0.168132	-0.272873	-0.544094	0.331969	-0.169184	-0.061533	NA	0.564017	0.403487	-0.194241	-0.249658	0.113181	0.070624	0.100439	-0.279285	0.059884	-0.162494	-0.171955	-0.179544	0.109495	0.1831	0.754432	-0.225707	-0.053985	-0.082001
CPR_6	0.066582	-0.364455	-0.418729	0.318825	-0.199223	-0.052183	NA	0.57218	0.633892	-0.339351	0.061383	0.520732	-0.201486	0.314813	-0.462698	0.162347	-0.47764	-0.316722	0.017499	-0.294274	0.246218	0.546688	0.155749	-0.101926	-0.007647
CPR_7	0.22187	-0.278327	-0.559517	0.166794	-0.222499	-0.019954	NA	0.611789	0.619387	-0.290454	0.135871	0.512474	-0.09059	0.340917	-0.467607	0.122338	-0.541067	-0.368974	0.058418	-0.376936	0.291181	-0.751468	-0.094787	-0.464853	0.047016
CPR_8	-0.507762	-0.390502	-0.071926	-0.145403	-0.198743	0.214823	NA	0.332504	0.366573	-0.252614	-0.069609	0.162978	-0.524559	0.034628	-0.483563	0.051557	-0.604587	0.011887	-0.013167	-0.449212	0.377672	0.402295	0.202328	-0.025046	-0.222121
CPR_9	-0.124019	-0.336596	-0.606003	-0.067192	-0.1013	0.080412	NA	0.495588	0.369741	-0.703201	-0.241342	-0.05246	-0.567581	0.201894	-0.457911	0.014684	-0.614254	-0.672497	-0.058359	0.015857	-0.032598	0.676843	-0.389726	-0.097701	-0.044512
CPR_10	-0.495604	-0.630851	-1.00273	0.001849	-0.215181	0.041329	NA	0.418314	0.440682	-0.815252	-0.328112	-0.116877	-0.716306	0.143748	-0.536011	-0.055687	-0.749598	-0.612694	-0.114699	0.061115	-0.281259	0.737071	0.045129	-0.214616	-0.09366
CHL_1	0.260458	-0.082816	-0.246775	0.367363	-0.073938	NA	0.521064	0.237524	0.463007	0.149365	0.046239	0.270606	0.103833	0.276348	-0.319494	0.065118	-0.261692	0.0946	0.078743	0.001709	0.256483	0.280652	-0.112181	0.182643	-0.049176
CHL_2	0.360969	0.041769	0.250452	0.369386	0.076272	NA	0.498992	0.491609	0.483303	-0.047792	0.141498	0.285412	-0.041147	0.297895	0.000767	0.123719	0.057187	0.003113	0.086431	-0.012253	0.373642	0.022919	0.219555	0.187508	-0.066327
CHL_3	0.370227	-0.092492	-0.236157	0.264064	-0.018778	NA	0.610237	0.546616	0.37037	-0.089496	0.036892	0.26396	-0.306789	0.272272	-0.168233	0.084912	-0.273098	-0.098783	0.108388	0.007788	0.069181	0.368386	-0.132719	0.179905	-0.012023
CHL_6	-0.15437	-0.121248	-0.260637	0.164291	-0.05883	NA	0.549287	0.634338	0.545264	-0.145684	-0.001015	0.435074	-0.352298	0.105942	-0.304735	0.122204	-0.203818	0.165062	0.004285	0.173895	0.590768	-0.112886	-0.168455	-0.524299	-0.002195
CHL_7	0.659974	-0.236348	-0.655611	0.406956	-0.023688	NA	0.601225	0.626643	0.566782	-0.170119	-0.023332	0.369016	0.183088	0.229855	-0.428618	0.17123	-0.408702	0.04803	-0.302792	0.016429	0.252529	-1.16374	-0.742863	0.209589	0.001973
CHL_8	-0.606303	-0.434152	-0.602483	-0.174693	-0.061234	NA	-0.244403	0.267038	0.25494	0.305997	0.029799	0.37137	-0.383913	-0.199775	-0.513675	0.078318	-0.560908	0.190058	-0.086663	0.087674	0.502438	-0.523677	-0.044573	0.188228	-0.151126
CHL_9	0.531702	-0.155751	-0.253383	0.427111	-0.0611	NA	0.543193	0.598814	0.504613	0.052181	0.12085	0.367268	0.11695	0.308878	-0.313663	0.159498	-0.181777	0.136671	-0.12342	-0.056906	0.386988	-0.204066	-0.04815	0.271194	-0.060207
CHL_10	0.654358	-0.11542	-0.545903	0.453727	0.05511	NA	0.648602	0.6615	0.598944	-0.195902	0.046009	0.349177	0.218795	0.29214	-0.443119	0.22668	-0.370336	-0.140915	-0.265618	0.120317	0.38189	-0.840759	-0.230767	0.334752	0.047765
CHL_4	0.103417	-0.066712	-0.455977	0.032115	0.023954	NA	0.506379	0.425959	0.081436	-0.164995	-0.10687	0.017867	0.003645	0.088215	-0.221918	-0.182076	-0.274272	-0.364287	-0.21106	0.045723	0.464659	0.137326	-0.495685	0.145601	0.018908
CHL_5	-0.499772	0.114641	0.534098	0.083077	0.188514	NA	-0.752088	0.567829	-0.667584	-0.292668	0.081347	-0.832983	-0.814861	0.070148	0.233465	0.285169	0.240413	0.058373	-0.185759	0.061335	-0.361399	0.198328	-0.114721	-0.512596	0.101785
NAL_1	0.70923	-0.051801	-0.548416	0.498534	0.026631	0.359522	0.616304	0.62498	0.544908	-0.026749	0.115418	NA	0.311313	0.343059	-0.374249	0.137068	-0.212876	0.133358	-0.201744	0.046586	0.403997	-0.677785	-0.780832	0.173933	0.033771
NAL_2	0.667739	-0.230225	-0.66765	0.453826	-0.388505	0.238453	0.653027	0.660415	0.631986	-0.151313	0.146739	NA	0.412576	0.35284	-0.435805	0.249702	-0.505284	-0.010475	-0.186955	-0.0285	0.211176	-0.685402	-0.053895	0.145773	-0.255002
NAL_3	-0.261565	-0.084586	-0.372977	-0.03743	-0.063955	-0.23582	-0.490221	-0.111656	0.300994	0.168946	-0.070686	NA	-0.3656	-0.241702	-0.134741	-0.144003	-0.24728	0.046029	-0.065734	0.115849	0.158905	0.80062	-0.157312	0.106454	-0.252905
NAL_4	-0.348022	-0.111565	-0.634425	0.054567	-0.083777	0.10003	-0.022362	-0.428177	0.274958	0.116283	-0.115574	NA	-0.393899	-0.466041	-0.256196	-0.143845	-0.560649	0.222662	-0.041301	0.227373	0.255926	-0.601586	-0.078808	-0.427362	-0.108356
NAL_5	0.03807	-0.082681	-0.192968	-0.043925	-0.006218	-0.11211	0.21166	-0.26994	0.375553	0.173613	-0.113273	NA	-0.35496	-0.210211	-0.011851	-0.25404	-0.336806	0.007783	-0.114355	0.046863	0.169606	0.790966	-0.068515	0.050671	-0.179476
NAL_6	0.291664	-0.107018	-0.208598	-0.0422	0.058547	0.358823	-0.360533	-0.042861	-0.067397	0.298781	-0.06535	NA	-0.16362	-0.43796	-0.07039	-0.298534	-0.343281	0.013558	0.145198	0.220169	0.29893	0.71714	0.04238	-0.346405	0.102139
NAL_7	-0.141828	0.022096	-0.352837	-0.200059	0.034965	-0.197896	0.28233	-0.069951	0.150535	0.061229	-0.037161	NA	-0.331258	0.151342	-0.139044	-0.032884	-0.280985	-0.263809	0.113404	0.160905	0.241812	0.6395	0.062805	0.240733	-0.0695
NAL_8	-0.26229	-0.072183	-0.48553	-0.20049	0.033521	0.013505	-0.090192	-0.378469	-0.080943	0.181971	-0.1632	NA	-0.405864	0.029066	0.011841	-0.017236	-0.384975	-0.53255	-0.096515	0.123608	-0.082316	0.813579	-0.065673	0.210178	0.034903
NAL_9	0.478958	-0.268804	-0.882104	0.407289	-0.107635	0.192614	0.649057	0.496331	0.564337	-0.280908	0.065572	NA	0.331365	0.300671	-0.503843	0.130104	-0.660923	0.334246	-0.037719	-0.168159	0.468129	0.041246	-0.165415	-0.006008	-0.141524
NAL_10	0.572808	-0.209141	-0.684125	0.434711	-0.315374	0.240735	0.644718	0.583971	0.611559	-0.256574	0.165795	NA	0.259155	0.374994	-0.487009	0.124181	-0.502643	0.025005	-0.033186	-0.577482	0.348575	-1.26354	-0.16015	-0.282181	-0.070964
AMP_1	0.152318	-0.227087	-0.274297	0.01172	-0.501965	-0.330429	0.378925	NA	0.630306	-0.292132	-0.099495	0.014352	0.201811	0.223741	-0.499454	0.153643	-0.349393	0.163251	-0.054429	-0.222302	-0.07855	0.301253	-0.09038	0.063374	-0.302439
AMP_2	0.314419	-0.182346	-0.354895	0.183605	-0.453249	-0.085342	0.514807	NA	0.735903	-0.322148	0.148826	0.252975	0.161368	0.258805	-0.416731	0.336702	-0.264132	0.053855	0.034892	-0.114687	0.107945	0.262251	-0.160715	0.122468	-0.332351
AMP_3	0.293435	-0.174371	-0.253668	0.153803	-0.445619	0.102347	0.454591	NA	0.747618	-0.219607	0.14844	0.227824	0.284709	0.420081	-0.307342	0.050694	0.027011	0.464248	0.231469	-0.356364	0.235061	-0.277684	-0.199962	0.078202	-0.079146
AMP_4	-0.179543	0.022269	-0.144339	0.146753	-0.479117	0.181756	0.560021	NA	0.746623	-0.084505	0.266273	0.318878	0.266088	0.303675	-0.261868	0.376822	0.029658	0.118681	0.060134	-0.027539	0.370136	-0.211376	-0.215864	-0.07945	-0.081656
AMP_5	0.559322	-0.027105	0.302799	0.266345	0.282621	0.172119	0.458452	NA	0.712573	0.237678	0.186116	0.204727	0.378813	0.444959	0.080726	0.404454	0.269352	0.479175	0.098276	0.063824	0.184368	0.204358	-0.2345	-0.587036	-0.063266
AMP_6	-0.171687	-0.326849	-0.157708	0.190773	-0.302262	-0.002831	0.447258	NA	0.721218	-0.396558	0.212586	0.271711	-0.028488	0.260351	-0.309258	0.316258	-0.367414	-0.261878	0.062931	0.010857	0.267707	-0.150884	-0.00966	-0.307977	-0.232003
AMP_7	-0.247982	-0.282126	-0.039554	-0.258281	-0.146474	-0.163046	0.42914	NA	0.697489	-0.61062	0.039578	0.18596	-0.192902	0.315062	-0.063605	0.02423	-0.268518	0.076128	0.198975	-0.580077	-0.20315	-0.494509	-0.227848	0.090043	-0.232105
AMP_8	-0.115095	-0.040886	0.322221	0.156086	0.388936	-0.007992	0.47046	NA	0.029502	-0.053516	-0.127872	0.208463	-0.01162	0.441734	0.17676	0.461315	0.238974	0.282565	0.014199	0.230747	-0.512579	0.205528	-0.245447	-0.878792	-0.081065
AMP_9	-0.556394	-0.430681	0.147632	0.18999	0.174798	0.255056	0.516679	NA	0.40264	-0.025212	-0.282197	0.231399	-0.508672	0.160451	0.09887	0.257115	0.091229	-0.714592	0.312095	-0.827237	-0.292895	-0.488033	-0.251045	0.012132	-0.143876
AMP_10	-0.85529	-0.519839	-0.062209	-0.136247	0.075896	-0.351051	0.40627	NA	0.655618	-0.240724	-0.337223	0.167066	-0.464235	0.122126	-0.104661	0.264688	-0.264983	-0.47605	-0.620563	-0.624651	-1.13054	-0.366987	-0.099529	-0.280756	-0.183185
DOX_1	NA	-0.279445	0.009859	0.275864	-0.214712	-0.008888	0.272254	0.328307	0.670891	-0.599791	0.127539	0.217732	0.21224	0.088771	-0.210247	0.134423	-0.031973	0.210126	-0.141615	0.177844	0.229086	-0.22215	0.059062	-0.085397	-0.100439
DOX_2	NA	-0.31303	-0.1819	0.166567	-0.368082	-0.130004	0.418789	0.064851	0.511989	-0.624663	-0.076793	0.241548	-0.101487	0.020433	-0.044093	0.187779	-0.390023	-0.140475	-0.115059	-0.200337	0.280371	0.074987	-0.30911	-0.82048	-0.206827
DOX_3	NA	-0.338168	0.152488	0.282828	-0.297683	-0.102445	0.485336	0.495848	0.702853	-0.511002	0.065454	0.162071	0.33552	0.127446	-0.317415	0.292	-0.260389	-0.169209	-0.245532	0.021272	0.305303	-0.530016	-0.197584	-0.777493	-0.196197
DOX_6	NA	-0.278025	-0.011694	0.083612	-0.418963	-0.252609	-0.032487	-0.033115	0.214	-0.507016	0.019932	0.091816	0.170563	-0.334142	-0.164837	0.207808	-0.490385	-0.332875	-0.264752	-0.181076	0.449187	0.242757	-0.013684	-0.816967	-0.189973
DOX_7	NA	-0.304833	-0.186064	0.252375	-0.219856	-0.02995	0.500172	0.536622	0.755216	-0.569947	0.168593	0.17568	0.338332	0.202857	-0.189662	0.371049	-0.196285	0.016328	-0.222004	-0.152082	0.226652	-0.256013	-0.258175	-0.327206	-0.196971
DOX_8	NA	-0.320959	-0.25451	0.283777	-0.364592	-0.104546	0.497955	0.424782	0.747183	-0.649334	0.110194	0.195014	0.334213	0.194702	-0.264366	0.370592	-0.420251	-0.029537	-0.139408	0.178248	0.214469	-0.055649	-0.274484	-0.756354	-0.25092
DOX_9	NA	-0.228179	-0.094257	0.483694	-0.211923	0.019833	0.405222	0.555587	0.707381	-0.599205	0.24744	0.26081	0.296297	0.381102	-0.198071	0.407577	-0.226823	0.309271	0.023724	0.158307	0.266393	-0.334634	-0.037473	-0.124634	0.045891
DOX_10	NA	-0.287479	-0.054241	0.121053	-0.33612	-0.281633	0.107255	0.12011	0.440836	-0.546268	0.049982	0.239385	-0.059885	0.043214	-0.095611	0.286927	-0.36921	-0.529641	-0.295053	-0.005518	0.091729	0.309352	-0.034458	-0.771181	-0.199925
DOX_4	NA	-0.071687	-0.039027	0.209901	-0.257638	0.025758	0.561651	0.44989	0.646185	-0.607239	0.074972	0.146321	-0.023243	0.112662	-0.024824	0.41838	-0.302727	-0.17102	-0.161092	-0.013602	0.235767	0.22417	0.019238	-0.983099	-0.104599
DOX_5	NA	-0.364519	-0.240908	-0.161083	-0.334291	0.155498	0.4664	0.607223	0.767456	-0.478772	0.215269	0.270677	-0.071602	-0.002883	-0.157789	0.266702	-0.28799	-0.666812	-0.167258	-0.321168	0.374975	0.033613	-0.150153	-0.733615	-0.028569
GEN_1	-0.185629	NA	0.200173	-0.653396	0.286586	-0.560807	-0.219412	-0.482928	-0.528377	-0.643715	-0.475867	-0.272902	-0.302607	-0.336513	7.8e-05	0.198527	-0.073224	-0.73684	-0.669717	-0.696513	0.17697	-0.217588	-0.544325	-0.874882	-0.218609
GEN_2	-0.333281	NA	0.194392	0.054834	0.294093	0.106216	-0.123611	-0.318694	-0.275854	-0.405137	0.332044	-0.436027	0.234518	0.193969	0.366575	0.388563	0.29957	0.180057	-0.271397	0.32308	0.35782	0.313245	-0.082199	-0.663666	0.065195
GEN_3	-0.592454	NA	0.438208	-0.103599	0.310499	-0.311451	-0.172202	-0.72304	-0.465348	-0.578089	-0.095467	-0.769607	0.11859	-0.180835	0.176045	0.083245	0.154016	0.218278	-0.41237	-0.049798	0.092061	-0.014878	-0.284152	-0.62405	-0.014663
GEN_4	-0.679386	NA	0.35032	0.178627	0.372558	-0.528978	0.321875	-0.402771	0.265233	-0.483206	-0.57026	-0.686577	-0.645113	-0.268299	0.2145	0.297787	0.316113	-0.287147	-0.299585	0.269391	-0.609834	-0.048767	-0.226286	-0.801645	-0.137402
GEN_5	-0.30109	NA	0.365582	0.135865	0.347011	0.087401	-0.692241	-0.413767	-0.271893	-0.496569	0.266494	-0.570353	0.229282	0.091208	0.336617	0.236303	0.334064	0.255895	-0.34335	0.152913	0.321043	0.282267	-0.206953	-0.304969	0.122203
GEN_6	-0.529798	NA	0.402604	0.213347	0.409008	0.002108	0.073329	-0.320882	-0.283094	-0.340688	0.00173	-0.690838	0.011695	0.064246	0.389073	0.168931	0.354137	0.210127	0.040065	0.249604	0.279293	0.06755	-0.149488	-0.733288	0.035936
GEN_7	-0.784715	NA	0.34445	-0.692983	0.255356	-0.287751	-0.64036	-0.843138	-0.588921	-0.427421	-0.361109	-0.865788	-0.46037	-0.829175	0.230361	-0.354411	0.196477	-0.597047	-0.230841	0.064835	-0.525683	-0.579402	-0.603697	-0.825078	-0.274244
GEN_8	-0.859206	NA	0.496171	-0.064998	0.434279	-0.057143	-0.506441	-0.287412	-0.771205	-0.411345	0.139446	-0.772774	-0.028488	-0.056931	0.34135	0.270142	0.333468	-0.152757	-0.13126	0.196743	0.20146	-0.056713	-0.198515	-0.509034	0.113151
GEN_9	-1.00612	NA	0.244091	0.063116	0.386514	0.099508	-0.09189	-0.302595	-0.82273	-0.163013	0.128454	-0.518702	-0.072457	0.194499	0.328292	0.260169	0.346867	0.067619	-0.046518	0.246877	0.129864	-0.120711	-0.285165	-0.904674	-0.018165
GEN_10	-0.651519	NA	0.442757	0.220317	0.34449	-0.240717	-0.53184	-0.250222	-0.450128	-0.533202	-0.097776	-0.743802	-0.004868	0.12077	0.345849	0.353642	0.241421	0.133427	-0.330547	0.162518	0.122094	0.21799	-0.229512	-0.59751	-0.024174
LOM_1	0.225382	-0.486062	-0.502266	0.257727	-0.279549	-0.031831	0.558536	0.303992	NA	-0.413682	-0.105651	0.219563	0.248815	0.055602	-0.114171	0.087125	-0.39011	-0.193011	0.110176	-0.715967	0.119861	-0.650909	-0.129609	-0.487669	-0.10517
LOM_2	0.23369	-0.144539	-0.503515	0.332128	-0.182602	-0.006588	0.647164	0.536583	NA	-0.268496	-0.072713	0.361788	0.205861	0.236401	-0.071953	0.345996	-0.221492	-0.331327	-0.025964	-0.740046	0.088834	-0.942084	0.35288	-0.373077	-0.127984
LOM_3	0.296195	-0.006868	-0.22413	0.068347	-0.024878	0.162359	0.572332	0.413141	NA	0.101625	-0.015603	0.276151	0.137627	0.074954	0.045495	-0.05311	0.173056	0.150742	0.051408	-0.198546	0.108069	-0.268128	-0.506714	0.108628	-0.009135
LOM_4	0.495609	-0.572654	-0.314081	0.272642	-0.263309	0.225609	0.533528	0.184438	NA	0.027253	0.026788	0.23264	0.21005	-0.008032	-0.209719	0.093101	-0.531605	-0.22707	-0.040105	-0.626586	0.351058	-0.223801	0.333716	-0.344432	0.040916
LOM_5	0.385606	-0.513865	-0.25194	0.234843	-0.087388	0.258521	0.541057	0.383293	NA	-0.274158	0.062055	0.216626	0.095271	0.048799	-0.158466	0.181643	-0.333754	-0.29533	0.178278	-0.214561	0.374737	-0.196363	0.046138	-0.062632	-0.042483
LOM_6	-0.124742	-0.232454	-0.146529	0.289501	-0.173013	-0.063384	0.573185	0.340826	NA	-0.158272	0.123538	0.310516	0.133083	0.230575	-0.125962	0.327796	-0.446872	-0.239188	0.06722	-0.567278	0.25286	-0.235123	0.543237	-0.658712	-0.073718
LOM_7	0.326656	-0.467397	-0.200415	0.246477	-0.210011	-0.052766	0.563889	0.383423	NA	-0.37336	0.21464	0.289949	0.320416	0.156266	-0.124684	0.236915	-0.556357	-0.153109	0.103975	-0.485847	0.240873	-0.38439	0.526864	-0.570657	-0.067118
LOM_8	-0.596619	-0.553343	-0.092816	0.071225	-0.255468	-0.223419	0.45049	0.145375	NA	0.035488	0.080093	0.212764	0.140155	0.110122	-0.123106	0.132446	-0.55851	-0.052104	0.167422	-0.254139	0.35537	0.000303	0.614648	0.07975	-0.14211
LOM_9	-0.45202	-0.648543	-0.09976	-0.085583	-0.334906	-0.240434	0.454804	0.249997	NA	-0.309797	0.058697	0.211865	-0.147465	0.048425	-0.239048	0.172071	-0.739127	-0.337967	0.225818	-0.527414	0.109306	-0.180775	0.483745	0.027972	-0.146869
LOM_10	-0.39963	-0.272158	-0.044294	0.10911	-0.152328	0.11018	0.628048	0.34163	NA	-0.495676	0.273254	0.270217	0.182399	0.210071	-0.183563	0.348358	-0.628348	-0.585436	0.093973	-0.591521	0.241142	-0.665503	0.549282	-0.482611	-0.006242
PIP_1	0.26309	0.148271	0.095422	0.210116	0.01322	0.166049	0.47591	0.453555	0.594032	0.117378	0.107246	-0.04429	0.197452	NA	0.032966	0.087848	0.179146	0.04046	0.254436	0.023932	0.25442	-0.000178	-0.203623	0.199702	0.056791
PIP_2	0.345731	-0.198701	-0.075263	0.224512	-0.108402	0.256203	0.558872	0.461035	0.627325	-0.045827	0.191718	0.026229	0.258463	NA	-0.01453	0.019977	-0.312497	0.088509	0.202771	-0.000394	0.287301	0.205167	-0.317723	0.055953	-0.000678
PIP_3	-0.050253	-0.029293	0.125693	-0.127425	-0.069029	0.191126	0.0504	0.627963	0.550604	-0.210816	0.169992	-0.079921	0.245472	NA	-0.073539	0.302667	-0.148682	-0.239304	0.253311	-0.027577	0.233191	-0.318393	0.31031	0.154885	0.025167
PIP_6	-0.102487	0.254551	0.109906	0.061477	0.167045	-0.097736	0.368937	0.453306	0.039876	0.269947	0.083814	0.164535	0.109847	NA	0.016684	0.164338	-0.094424	-0.066534	-0.222557	0.025641	0.079847	0.210186	0.067941	0.086599	-0.066394
PIP_7	-0.342951	-0.098019	0.077144	-0.077705	-0.07907	0.036095	-0.143321	0.484968	-0.264202	0.312669	-0.024815	-0.198925	-0.058845	NA	-0.077122	0.023185	-0.19719	-0.203913	-0.003109	-0.052074	0.144766	0.184864	0.247432	-0.01849	0.000752
PIP_8	-0.280578	0.053248	0.11877	-0.027201	-0.065911	0.072965	0.434043	0.568	-0.218087	0.012597	0.046191	-0.06757	-0.059923	NA	0.016127	0.142851	-0.150952	-0.188584	-0.095983	0.051101	0.070019	-0.008811	0.177418	0.029299	-0.016423
PIP_9	0.240631	0.086702	0.026757	0.285634	-0.086794	0.190043	0.22573	0.318473	0.465192	0.274463	0.103639	-0.064078	0.17415	NA	-0.10244	-0.043036	0.096506	0.132217	-0.009707	-0.111317	0.317276	0.132741	0.402452	0.145792	-0.039313
PIP_10	-0.36385	-0.458348	0.178342	-0.140383	-0.138149	-0.199737	-0.208331	0.29103	-0.296886	-0.299419	0.11912	-0.091104	-0.033922	NA	-0.012551	-0.018702	-0.337333	-0.196386	0.091392	0.197547	0.312354	-0.327042	0.357396	-0.268152	-0.078588
PIP_4	-0.044549	-0.250656	0.161882	0.098111	-0.115686	0.12836	0.305025	0.392183	-0.074877	0.046416	0.111111	-0.116692	0.151516	NA	0.009952	0.07253	-0.019069	0.004871	0.103029	0.041351	0.234415	0.023812	0.280794	0.170083	0.004387
PIP_5	-0.13827	-0.336521	-0.060383	0.17847	-0.11344	-0.214436	-0.498689	0.402857	-0.127397	0.014391	-0.021405	-0.187505	0.198268	NA	-0.087408	0.110314	-0.235698	-0.10007	-0.029681	0.157593	0.359657	0.125312	0.24902	-0.368833	-0.053762
FSM_1	0.186498	-0.408707	0.014308	0.407893	-0.738568	0.116621	-0.119303	0.674041	0.536745	0.027728	-0.039042	0.273146	0.185169	0.319638	-0.124428	0.384372	-0.136407	0.290079	-0.366883	0.057469	0.244566	NA	0.222841	-0.017172	-0.030462
FSM_2	-0.439774	-0.71416	-0.029191	-0.150799	-0.764205	-0.362925	-0.6368	-0.767399	0.211452	-0.03522	-0.178295	0.315867	-0.336313	-0.432586	-0.38601	-0.380507	-0.351701	-0.039527	-0.255329	-0.004918	0.161974	NA	0.233525	-0.452465	-0.100724
FSM_3	-0.162261	-0.57504	0.255658	-0.191587	-0.484855	-0.395045	-0.158131	-0.389477	0.481065	-0.036959	-0.168879	0.13759	-0.211533	-0.410579	0.119242	-0.414668	0.057164	0.141007	-0.323802	-0.094473	-0.023982	NA	0.41533	-0.388156	-0.032977
FSM_4	0.197318	-0.219168	0.094568	0.248121	-0.307647	0.000475	0.442629	-0.64489	0.469363	0.187654	0.103256	0.367422	-0.034243	0.090909	0.288555	-0.352286	0.150933	0.299631	-0.094835	0.211123	0.172995	NA	0.271792	-0.025811	0.025148
FSM_5	0.000321	-0.7755	-0.772708	0.01939	-0.88791	-0.292174	0.204996	-0.192185	0.328086	-0.356188	-0.267679	0.085611	0.025058	-0.365389	-0.772209	-0.208845	-0.510768	0.125313	-0.318423	-0.192399	-0.160319	NA	0.031368	-0.918948	-0.251858
FSM_6	-0.312771	0.077584	-0.138719	-0.102592	0.256792	-0.406543	-0.33786	0.670934	0.372601	0.107548	-0.024127	0.366613	-0.379489	0.116133	0.454089	0.0179	0.210332	-0.00264	0.017389	0.257219	0.225309	NA	0.308043	-0.20548	0.062154
FSM_7	-0.396824	-0.473652	-0.619931	-0.103089	-0.166375	-0.589311	0.14902	0.506036	0.088097	-0.147464	-0.100428	0.178217	-0.221099	0.160741	-0.29307	0.240529	-0.718125	-0.143605	0.014443	0.126846	-0.009758	NA	0.16729	-0.651842	0.001453
FSM_8	-0.346524	-0.343941	-0.868293	-0.653758	-0.544297	-0.418541	-0.429467	0.456232	-0.160378	0.016033	-0.251542	0.192452	-0.519499	-0.354161	-0.280976	-0.302259	-0.660498	-0.240011	-0.464856	-0.230051	0.022895	NA	0.404618	-0.664444	-0.284199
FSM_9	-0.385477	-0.491722	-0.751847	-0.481117	-0.406885	-0.46463	-0.596733	0.407545	-0.249847	-0.217947	-0.288031	0.140151	-0.593135	-0.408245	-0.228042	-0.52182	-0.623198	-0.291183	-0.128868	-0.161252	0.096831	NA	0.323493	-0.545521	-0.234432
FSM_10	-0.6012	-0.659982	-1.02201	-0.555539	-0.71496	-0.686165	0.284505	0.557433	0.043556	-0.586087	-0.777547	-0.312106	-0.910179	-0.229191	-0.982314	0.21178	-0.859008	-0.560465	-0.643316	-0.13548	-0.02154	NA	-0.670851	-0.894911	-0.431567
ERY_1	-0.214482	0.231868	0.548353	0.46629	0.253274	0.320766	-0.771471	0.668584	-0.06659	-0.257581	NA	0.113611	0.299725	0.318009	0.455726	0.408631	0.363134	0.202796	-0.283823	-0.33199	0.350197	0.485052	-0.503118	-0.489297	0.156696
ERY_2	-0.182546	0.171713	0.462428	0.473247	0.305729	0.311155	-0.854155	0.672475	0.021003	-0.054184	NA	0.21437	0.220306	0.322506	0.395504	0.519852	0.374145	0.413218	-0.160754	-0.384395	0.31571	0.574464	-0.515862	-0.763559	0.172229
ERY_3	0.084942	-0.35171	0.019398	0.255803	-0.334509	-0.053738	0.490799	0.648723	0.657127	-0.040213	NA	0.267329	-0.200048	0.298639	0.050138	0.60206	-0.091467	0.368638	0.009385	0.057581	0.146298	0.172139	0.453565	-0.063861	0.066337
ERY_4	-0.136648	0.232652	0.579806	-0.236435	0.388151	0.040867	-0.88483	0.576864	-0.624971	-0.15623	NA	-0.385588	-0.317896	0.006349	0.458664	0.330466	0.369489	0.053969	-0.184314	0.006569	0.133623	0.329418	0.19559	-0.656516	0.15621
ERY_5	0.051066	0.242508	0.592663	-0.051538	0.381224	0.158351	-0.580611	0.621238	-0.034427	-0.086706	NA	-0.108734	-0.134316	0.073687	0.474187	0.220941	0.343202	0.293265	-0.264211	-0.11009	0.138266	0.284073	0.360278	-0.537684	0.106488
ERY_6	-0.079095	0.2521	0.592429	-0.120224	0.554047	0.227653	0.181896	0.752862	-0.363701	-0.011521	NA	-0.051022	-0.13099	0.248201	0.590842	0.337842	0.387258	0.242419	0.04293	0.102019	0.031903	-0.061444	0.2213	-0.395924	0.134827
ERY_7	0.193203	-0.14718	0.508905	0.331737	0.383346	0.233471	-0.585657	0.708123	-0.319982	0.101892	NA	0.099266	-0.053067	0.289532	0.442704	0.368396	0.402814	0.273285	-0.147713	-0.039633	0.248774	0.146993	0.207092	-0.623257	-0.00036
ERY_8	0.127721	-0.341812	-0.028205	-0.274832	0.257539	-0.016062	-0.008986	0.71116	0.153436	-0.144287	NA	0.042308	-0.464448	0.231684	0.167268	0.454702	-0.183696	-0.302313	-0.304328	0.255753	-0.013091	-0.594283	0.511875	0.006057	-0.233812
ERY_9	-0.502566	-0.189687	0.183595	-0.248319	0.220225	-0.082532	0.401382	0.717439	0.680117	0.012711	NA	0.235042	-0.285431	0.249715	0.267639	0.595183	0.005633	-0.471918	0.107214	0.026132	0.099034	-0.391888	0.409149	-0.509185	-0.051999
ERY_10	0.320515	-0.063829	0.376074	0.302117	0.294385	0.242299	-0.241279	0.677888	0.504131	0.018756	NA	0.315134	-0.117472	0.379482	0.383093	0.520652	0.295229	0.309287	-0.266725	0.229282	0.289399	0.480303	0.194895	-0.002763	0.023115
TRM_1	0.185807	-0.421119	-0.147463	-0.139053	0.031394	-0.21106	-0.062782	0.182392	-0.011713	-0.378632	-0.297202	0.044522	-0.161798	0.101743	-0.127257	0.012276	-0.438707	NA	-0.347222	-0.389313	0.222791	0.00644	0.067195	-0.548159	-0.258415
TRM_2	-0.289057	-0.499023	-0.646627	-0.297042	-0.68881	-0.256745	-0.201522	-0.444623	-0.408941	-0.372081	-0.293212	0.175382	-0.327208	-0.337857	-0.932092	-0.397272	-0.617343	NA	-0.475297	-0.021967	0.294627	0.081366	0.237337	-0.71433	-0.206258
TRM_3	-0.038059	-0.524962	-0.659056	-0.249525	-0.767484	-0.326644	0.051135	-0.543816	-0.115749	-0.327502	-0.417488	0.043809	-0.206214	-0.323007	-0.955286	-0.360212	-0.680276	NA	-0.546742	-0.335913	0.170877	0.076153	-0.139403	-0.837165	-0.179239
TRM_4	0.008551	-0.563111	-0.725014	-0.242465	-0.794458	-0.077349	0.144606	-0.701747	-0.3457	-0.343734	-0.253145	0.128661	-0.317181	-0.31829	-0.740709	-0.266069	-0.743384	NA	-0.554684	0.09717	0.2199	0.177816	-0.096578	-0.920647	-0.205621
TRM_5	-0.356093	-0.56925	-0.607835	-0.512067	-0.701011	-0.206738	0.124946	-0.749703	-0.8772	-0.264642	-0.432311	-0.031775	-0.481071	-0.344796	-0.550395	-0.277472	-0.820411	NA	-0.680431	-0.259998	0.232826	0.155275	-0.294141	-0.947366	-0.155035
TRM_6	0.074505	-0.466118	-0.646172	0.292929	-0.111311	-0.250419	0.288962	0.38897	0.423879	-0.393119	-0.181375	0.253929	-0.153498	0.238046	-0.314719	0.26904	-0.787691	NA	-0.317408	-0.132589	0.377073	-0.220237	0.093556	-0.660015	-0.239929
TRM_7	-0.070434	-0.2166	-0.168772	0.461471	-0.046385	-0.002384	-0.063637	0.596379	0.135153	-0.399776	-0.340528	0.152363	-0.466251	0.118616	-0.018967	0.433436	-0.446745	NA	-0.081983	-0.076029	0.023198	-0.138743	-0.025692	-0.641654	-0.25266
TRM_8	-0.166418	-0.517752	-0.764992	-0.37496	-0.279954	-0.242482	0.020576	-0.31305	-0.463977	-0.428854	-0.425186	0.146571	-0.374158	-0.116945	-0.255587	-0.52739	-0.548636	NA	-0.5071	-0.033372	0.190057	-0.05224	0.165846	-0.791555	-0.177142
TRM_9	0.065143	-0.208757	-0.901778	-0.152509	-0.86895	-0.165272	-0.066407	0.277375	0.058573	-0.333279	-0.379277	0.254752	-0.535475	0.118996	-0.308084	-0.137849	-0.632998	NA	-0.599289	-0.06192	0.065576	0.087354	0.064064	-0.816638	-0.057837
TRM_10	0.630427	-0.692974	-0.986589	0.591049	-0.825834	0.176164	0.467925	0.665487	0.430482	-0.429522	0.024271	0.200312	0.14465	0.317025	-0.54734	0.490014	-0.99901	NA	-0.278701	-0.555048	0.49165	-0.65568	-0.480791	-0.860363	-0.204291
VAN_1	0.085103	-0.082307	0.09344	0.266577	0.000919	-0.016275	0.129947	-0.216547	0.229567	-0.143473	-0.016606	-0.048249	-0.270451	-0.302741	0.01556	-0.407291	0.181225	-0.00553	0.12342	0.23508	-0.053029	0.098117	0.099824	NA	0.139586
VAN_2	0.161352	-0.005906	-0.251712	0.094031	0.131312	0.171845	0.190598	-0.83623	-0.267725	-0.002312	0.151341	-0.01472	0.078835	-0.544486	-0.241335	-0.773464	-0.542563	-0.21234	0.26364	0.336442	0.230164	0.368135	-0.509685	NA	0.178795
VAN_3	-0.687769	-0.085951	-0.306683	0.050082	0.144825	-0.103568	0.265655	-0.822071	-0.339177	-0.162626	-0.564656	-0.597733	-0.752477	-0.886827	-0.205874	-0.837627	-0.348619	0.042735	0.044526	0.144046	-0.589329	0.013504	0.013835	NA	0.148649
VAN_6	-0.395138	-0.190425	-0.8494	0.08298	-0.287388	-0.005025	0.543181	0.5564	0.463564	-0.720763	-0.036645	0.275256	-0.41684	0.386291	0.044758	0.424582	-0.677684	-0.237745	-0.002527	0.243181	-0.199214	-0.304654	0.126942	NA	-0.063616
VAN_7	-0.740995	-0.230311	-0.43852	0.341158	-0.135854	-0.184325	0.520137	0.31294	0.219711	-0.019714	-0.454507	-0.769818	-0.865798	-0.069218	-0.140019	0.297147	-0.526908	-0.051863	-0.295864	0.05687	-0.561321	0.061471	0.093015	NA	-0.070548
VAN_8	-0.715972	-0.157063	-0.553571	0.215168	-0.182218	-0.165268	0.574937	0.585743	0.381811	-0.68373	0.068391	-0.782536	-0.414379	0.344917	-0.09593	0.279576	-0.366089	-0.307123	-0.033867	0.116055	-0.466344	0.07596	0.147682	NA	-0.159185
VAN_9	-0.739899	-0.153526	-0.247298	0.09861	-0.11407	-0.148003	0.128013	-0.753064	-0.048497	-0.053589	-0.757507	-0.834934	-0.874018	-0.222393	0.173617	-0.686719	-0.086455	-0.23717	-0.045692	0.180002	-0.657354	-0.068411	-0.131238	NA	0.014123
VAN_10	-0.799545	-0.120688	-0.081276	-0.047106	0.011148	-0.391045	-0.037704	-0.734352	-0.291727	-0.407323	-0.71427	-0.724748	-0.893315	-0.810179	-0.144433	-0.382663	-0.294728	-0.078712	0.093409	0.220732	-0.675024	-0.054492	-0.11795	NA	-0.069837
VAN_4	-0.859258	-0.184461	-0.5141	0.007766	-0.095819	-0.441112	0.122899	-0.56739	-0.229209	-0.504065	-0.645126	-0.775176	-0.840115	-0.450341	-0.177298	-0.726981	-0.497457	-0.22742	0.082517	0.101234	-0.762328	-0.168079	-0.101685	NA	0.134127
VAN_5	-0.703115	-0.034902	-0.446299	-0.045732	0.099362	-0.075809	-0.33655	-0.556217	-0.114401	-0.062194	-0.656906	-0.892804	-0.816817	-0.872231	-0.04418	-0.689369	-0.330317	-0.295633	-0.029222	0.148142	-0.583252	-0.184675	-0.362344	NA	0.033288
STR_1	-0.696961	0.061631	NA	-0.422288	0.416566	-0.146116	-0.068657	-0.479634	-0.624388	-0.657254	-0.312915	-0.69286	-0.471285	-0.388007	0.412506	-0.535611	0.060546	-0.24852	-0.537685	-0.149788	0.242765	-0.232043	-0.201985	-0.182438	-0.000603
STR_2	-0.536878	0.2459	NA	-0.527874	0.508755	-0.215846	-0.134025	0.546494	-0.357619	-0.610146	-0.163649	-0.431825	-0.237779	0.223329	0.415133	0.46786	0.215908	-0.20704	-0.459751	-0.437655	0.256856	-0.468167	0.278542	-0.269844	-0.096462
STR_3	-0.873467	0.115605	NA	-0.547453	0.443226	-0.505375	-0.387382	-0.370864	-0.699127	-0.439948	-0.442362	-0.634438	-0.714247	-0.126225	0.399276	-0.437476	0.048198	-0.12006	-0.422306	-0.257593	-0.03372	0.236586	0.252959	-0.786348	-0.100502
STR_4	-0.853926	-0.073351	NA	-0.755112	0.423247	-0.382763	0.120733	0.08336	-0.548743	-0.904862	-0.350873	-0.116434	-0.468379	0.019589	0.322824	0.098183	-0.042925	-0.360674	-0.593528	-0.359222	0.169976	-0.210544	0.309258	-0.522404	-0.223561
STR_5	-0.755497	0.128971	NA	-0.786756	0.469279	-0.504137	-0.331418	-1.08183	-0.576845	-0.555706	-0.489409	-0.841293	-0.520037	-0.584995	0.332648	-0.790231	0.05383	-0.591745	-0.241158	0.079589	-0.680761	-0.736547	-0.328439	-0.798948	-0.151135
STR_6	-0.358052	0.07	NA	-0.494441	0.35585	-0.239522	-0.537278	-0.7244	-0.727153	-0.444263	-0.183522	-0.621821	-0.373558	-0.301423	0.408612	-0.653693	0.096976	-0.142703	-0.359826	-0.042261	0.231932	-0.284734	0.164472	-0.138913	-0.065828
STR_7	-0.805789	0.213476	NA	-0.732477	0.512086	-0.040169	-0.856837	-0.433861	-0.795124	-0.411683	0.010986	-0.780877	-0.397805	-0.104083	0.462455	0.026412	0.163535	0.068878	-0.229106	0.169105	0.35474	0.053703	-0.256348	-0.629406	0.107528
STR_8	-0.845482	-0.187219	NA	-0.59988	0.451024	-0.394754	0.103701	0.392306	-0.467173	-0.654885	-0.398761	-0.592536	-0.6246	-0.008213	0.354645	0.278045	-0.047651	-0.252479	-0.425821	-0.092237	0.132489	-0.292782	0.322262	-0.455641	0.06302
STR_9	-0.746075	0.172722	NA	-0.734746	0.383491	-0.217464	-0.647224	-0.554788	-0.791729	-0.57419	-0.190265	-0.767454	-0.375991	-0.264761	0.464538	-0.65248	0.061875	-0.00138	-0.317137	0.037193	0.16414	-0.232151	-0.435566	-0.36762	-0.143609
STR_10	-0.688259	-0.00532	NA	-0.576333	0.322613	-0.306213	-0.188879	-0.168388	-0.56504	-0.632098	-0.268918	-0.415208	-0.243937	0.088416	0.332253	0.036212	0.063106	0.014626	-0.398007	-0.07807	0.28345	-0.32841	0.289847	-0.167111	-0.232376
MUP_1	0.297987	-0.402513	-0.787316	0.21336	-0.610176	0.207793	-0.714436	-0.124466	-0.942198	-0.073727	-0.078137	0.099885	-0.199778	-0.95313	-0.109067	-0.406542	-0.725673	0.248171	-0.222716	0.188268	NA	-0.913207	-0.542081	-0.765025	0.13956
MUP_2	-0.021028	-0.269078	-0.631249	0.234874	-0.671866	-0.088667	0.330512	0.188166	0.339865	-0.030347	-0.304216	0.09112	-0.113275	-0.276903	-0.726815	0.302169	-0.681086	0.194569	-0.446578	0.173642	NA	0.629716	0.165443	0.01898	-0.060694
MUP_3	0.432439	-0.070754	0.346135	0.368427	0.394698	0.097305	0.637558	0.153588	0.627011	-0.037878	0.017486	0.200986	0.128155	0.184163	0.129143	0.330227	0.15744	0.320786	-0.238904	0.095832	NA	0.539973	0.04165	-0.076856	-0.175703
MUP_4	0.404898	-0.060908	-0.505795	0.280587	-0.728823	-0.173167	0.592548	-0.007697	0.559761	-0.107827	-0.315464	0.149214	0.126484	-0.137694	-0.066291	-0.349402	-0.21369	0.136533	-0.491167	0.258038	NA	0.368277	0.176367	-0.43453	-0.174793
MUP_5	0.450306	-0.306964	-0.737287	0.249855	-0.853867	0.089434	0.656947	-0.302909	0.543633	-0.202704	-0.432115	0.064777	-0.364027	-0.039639	-0.202658	-0.172503	-0.703711	0.212463	-0.529207	-0.510893	NA	0.364147	-0.035382	-0.68674	-0.133924
MUP_6	0.164127	-0.357394	-0.847103	0.084448	-0.591254	0.220315	-0.686547	-0.389104	-0.953653	0.159768	0.018295	0.318059	0.086562	-0.579099	-0.00408	-0.3621	-0.28244	-0.06573	-0.179502	0.290354	NA	-0.611314	-0.827404	-1.02601	0.144381
MUP_7	0.146196	-0.200877	-0.570426	0.040506	-0.744324	-0.069151	0.444084	-0.297701	0.025755	-0.19123	-0.417691	-0.011279	-0.227586	-0.220851	-0.427108	0.188523	-0.572616	-0.325307	-0.506428	-0.038466	NA	0.250792	-0.055366	-0.291315	0.060663
MUP_8	0.053542	-0.078983	-0.455672	0.183737	-0.433441	0.27318	0.471691	-0.032301	0.248527	-0.070176	0.042547	0.052949	-0.076197	-0.036802	0.115065	0.179476	-0.235023	-0.117695	-0.182418	0.073352	NA	0.559703	0.38899	0.128104	-0.040772
MUP_9	-0.244641	-0.151873	-0.62553	0.092407	-0.839369	0.228972	0.441686	-0.259152	0.163425	-0.316574	-0.099669	-0.024687	-0.239924	-0.052092	-0.604172	0.15684	-0.555185	-0.389974	-0.274659	-0.02644	NA	0.296127	0.081705	0.005934	-0.090196
MUP_10	-0.59084	0.102459	0.448536	-0.278078	0.470522	0.15612	-0.065482	-0.088757	-0.119638	-0.280695	-0.157072	-0.488419	-0.627782	0.109626	0.374648	0.507618	0.290582	-0.393102	0.077274	0.138926	NA	-0.956936	-0.650053	-0.600992	0.291681
TET_1	0.389685	-0.01578	-0.510486	NA	-0.62664	0.049599	0.59489	0.159314	-0.126492	-0.178258	-0.456389	0.044908	-0.327989	0.231483	0.257985	0.57007	-0.819704	-0.493108	-0.311682	-0.055074	0.30943	-1.18602	0.343857	-0.911771	0.393836
TET_2	0.076936	0.095901	-0.698863	NA	-0.51393	0.221767	0.728233	0.376963	0.729469	-0.0569	0.136603	0.333755	0.043191	0.325097	0.089392	0.537037	-0.615768	-0.289492	0.021942	-0.430735	0.350761	-1.17324	0.39245	-0.401663	-0.016794
TET_3	-0.690294	-0.016265	-0.456308	NA	-0.319622	-0.606907	0.695531	-0.316096	0.428723	-0.0452	-0.932769	-0.663893	-0.882871	-0.364174	-0.003265	0.219763	-0.607364	-0.446	-0.293245	0.02576	-0.419157	-1.06739	0.241283	-0.236479	0.087808
TET_4	-0.135859	-0.062494	-0.680178	NA	-0.511766	-0.363628	0.689126	0.323843	0.58717	-0.19322	-0.541584	0.137104	-0.149878	0.288901	-0.108732	0.432159	-0.624434	-0.153007	-0.113851	-0.156367	-0.11749	0.235921	0.323111	-0.017019	-0.089158
TET_5	-0.656984	-0.315759	-0.566358	NA	-0.355074	-0.303324	0.687405	-0.008506	0.547423	-0.302508	-0.698506	-0.085286	-0.721654	-0.129838	0.017613	0.316715	-0.359644	-0.236549	-0.200988	-0.009579	-0.11287	-0.1048	-0.058621	-0.198054	0.053856
TET_6	-0.351632	-0.094602	0.068263	NA	0.278139	-0.196963	0.675907	0.072371	0.507233	-0.176797	-0.814209	0.02757	-0.705607	-0.173284	0.127074	0.470219	0.174316	-0.218378	-0.068623	0.058368	-0.342118	0.107654	0.317218	-0.47259	0.004038
TET_7	0.504658	-0.082282	-0.18761	NA	-0.73069	0.280113	0.726809	0.492086	0.71178	-0.11802	0.132123	0.353589	-0.018543	0.435122	-0.068283	0.474506	0.091664	-0.015012	0.120811	0.162927	0.336356	-0.41156	0.234985	0.175781	-0.055259
TET_8	-0.521738	-0.399939	-0.637991	NA	-0.313357	0.241238	0.684155	0.335108	0.665326	-0.310052	0.110881	0.133854	-0.457399	0.390961	-0.279334	0.488289	-0.294274	-0.862075	0.107539	-0.101473	0.388958	-0.567828	0.257086	-0.181475	0.027208
TET_9	-0.806734	-0.072219	-0.683419	NA	-0.252753	-0.45596	0.705278	0.092301	0.238046	-0.38808	-0.92929	-0.437012	-0.958267	-0.355548	0.118106	0.445868	0.022354	-0.750175	-0.097825	0.064398	-0.18952	-0.6232	0.337226	-0.143323	0.031728
TET_10	0.072296	0.035812	-0.426455	NA	-0.076881	-0.392861	0.676748	-0.231588	0.470319	-0.103658	-0.868079	-0.359079	-0.543673	-0.164642	0.070993	0.333221	-0.079132	-0.172908	-0.221783	0.063986	0.135153	-0.877965	0.313416	-0.409788	0.07075
FUS_1	0.647935	0.490507	-0.239636	0.633067	0.489683	-0.137843	0.689959	0.023528	0.782254	-0.758722	0.289046	0.778188	NA	0.471355	0.219775	0.355828	0.677563	0.211262	0.038508	-0.341557	0.541892	-0.634731	0.123307	-1.08024	-0.144106
FUS_2	0.558861	0.500303	0.249324	0.403369	0.364645	-0.209304	0.668707	-0.269844	0.771564	-0.57384	0.449237	0.735279	NA	0.274379	0.399045	-0.220707	0.648627	0.277546	0.347789	-0.188859	0.545319	-1.25554	0.503602	-0.633242	-0.37661
FUS_3	0.518585	0.429024	0.273569	0.533017	0.395468	-0.321949	0.694105	-0.055389	0.768299	-0.301662	0.267896	0.697836	NA	0.309487	0.382714	-0.047156	0.616223	0.054016	0.362801	-0.209253	0.468467	-0.78988	0.250587	-0.510605	-0.385698
FUS_4	0.192022	0.425742	0.232844	-0.255949	0.321605	-0.523573	0.669217	-0.235125	0.57956	-0.503028	0.085438	0.571705	NA	-0.311514	0.376354	-0.053004	0.653348	0.013651	0.168486	-0.792733	0.404218	-1.06688	0.13406	-0.605196	-0.465105
FUS_5	0.7943	0.418319	-0.042926	0.70467	0.513121	0.380761	0.49858	0.376678	0.714412	0.360137	0.515579	0.779884	NA	0.567842	0.117439	0.101748	0.66347	0.459727	0.435248	-0.296653	0.608012	-0.435659	-0.097731	-0.67838	-0.212478
FUS_6	0.228657	0.266183	-0.130881	0.078112	0.331318	-0.360032	0.440652	-0.053624	-0.174488	0.321346	-0.188267	0.666976	NA	0.509437	0.078633	-0.381939	0.605554	0.07528	0.216277	-0.188686	0.087256	-0.665049	-0.003578	-0.815775	-0.588606
FUS_7	0.662056	0.205962	-0.398314	-0.147814	0.308187	-0.62565	0.504104	-0.334531	-0.624537	0.273659	-0.267335	0.642031	NA	0.376729	-0.082971	-0.164347	0.517922	-0.031268	-0.001817	-0.681777	-0.35041	-0.275135	0.042658	-0.44687	-0.603928
FUS_8	0.429751	0.28656	-0.308967	0.329354	-0.092042	-0.328799	0.754355	0.14581	0.789549	0.472504	0.203134	0.745152	NA	0.524534	-0.26341	-0.129209	0.614934	-0.224586	0.417683	-0.342764	0.189843	-0.631727	-0.04524	-0.28125	-0.42509
FUS_9	0.639672	0.268861	-0.238095	0.158451	0.303143	-0.802061	0.472821	0.029676	0.175617	-0.007376	-0.184782	0.684807	NA	0.309863	0.131727	0.074856	0.53085	-0.54902	0.395511	-0.877391	0.077787	0.021235	-0.323695	-0.434102	-0.773782
FUS_10	0.675436	-0.062846	0.012207	-0.293867	0.120899	-0.552361	0.260804	-0.625519	0.21138	0.019277	-0.419262	0.625306	NA	0.098979	0.052998	0.023312	0.369277	-0.178824	-0.062825	-0.835604	0.259963	0.194722	-0.125579	-0.566719	-0.628929
SLF_1	0.225961	-0.866557	-0.834876	0.363153	-0.989911	-0.154701	-0.155939	-0.514234	-0.323128	-0.035538	-0.355574	0.692543	-0.143617	-0.424736	-0.982578	-0.27376	-0.673539	-0.328248	NA	-0.347775	-0.207289	-0.400935	-0.639031	-0.98108	-0.042089
SLF_2	-0.202863	-0.937014	-0.862528	-0.198866	-0.875033	-0.45904	-0.120722	-0.453792	-0.595671	-0.640512	-0.702986	0.713017	-0.326439	-0.364281	-0.924366	0.236823	-0.613519	-0.469873	NA	-0.349552	-0.388295	-0.584618	-0.505842	-0.969502	-0.063451
SLF_3	0.223726	-0.853225	-0.609566	0.27387	-0.839454	-0.364085	-0.230956	-0.860169	-0.306285	0.467388	-0.566434	0.652305	0.154683	-0.767289	-0.628706	-0.18264	-0.763666	-0.485995	NA	-0.50708	-0.12617	-0.619959	-0.419039	-0.94492	-0.171134
SLF_6	0.605901	-0.589362	-0.058059	0.699159	-0.322515	0.180707	0.707397	0.247976	0.726442	0.530826	0.266605	0.764742	0.335937	0.621926	-0.089853	0.301777	-1.24165	0.486205	NA	-0.484983	0.34591	0.380033	0.289383	-0.348322	-0.129902
SLF_7	-0.518209	0.058023	-0.03009	-0.073666	-0.011685	-0.289834	-1.02175	-0.508684	-0.182129	-0.175432	-0.400109	0.653849	-0.101063	-0.077145	0.056278	-0.279887	-0.870623	0.379179	NA	-0.317648	-0.530936	-0.739761	0.315402	-0.791415	-0.155966
SLF_8	-0.035385	-0.551527	-0.642171	0.248606	-0.504489	-0.295439	0.747224	-0.097666	0.704922	0.465014	-0.043701	0.761267	0.154975	0.469727	-0.56898	0.210315	-0.961103	-0.01501	NA	-0.454776	-0.386846	-1.08462	0.062287	-0.262532	0.118487
SLF_9	0.703716	-0.375478	-0.515828	0.704582	-0.343331	0.320751	0.716751	0.233827	0.70937	0.569031	0.17206	0.781001	0.410164	0.516273	-0.39201	0.256692	-0.485311	0.621337	NA	-0.667393	0.368639	-0.230623	0.014632	-0.419796	-0.285841
SLF_10	-0.3594	-0.936147	-0.837303	-0.293567	-0.974277	-0.233862	-0.173336	0.021687	-1.02947	0.48693	-0.433143	0.540051	-0.09771	-0.194562	-0.961499	0.271071	-0.859851	0.168061	NA	-0.42716	-0.455183	-0.968577	0.429961	-0.810044	-0.130502
SLF_4	0.566001	-0.005329	-0.513455	0.079859	-0.231515	-0.048929	0.228982	0.242236	0.184678	0.594464	-0.065403	0.759079	0.099129	0.388171	-0.214101	0.357996	-0.594335	0.323016	NA	-0.139862	0.001115	0.535398	-0.084991	-0.379561	-0.245451
SLF_5	0.383673	-0.708757	-0.81264	0.067946	-0.577741	-0.058067	-0.213964	-0.319173	-1.30092	0.584366	-0.161732	0.779557	0.150311	0.355108	-0.624722	0.274693	-0.620352	0.186512	NA	-0.44199	0.232349	0.516967	-0.143545	-0.537831	-0.223576
FOS_1	0.381392	-0.061105	-0.276284	0.135426	-0.39649	-0.060021	0.155975	0.164402	0.251002	0.140634	-0.020874	0.320496	0.30165	-0.161469	-0.206155	0.3836	-0.194897	-0.220999	0.078706	NA	-0.203394	0.791646	-0.11486	0.073985	0.052055
FOS_2	-0.478991	0.042756	0.111884	0.117244	0.314906	-0.022162	0.032878	0.168173	0.269318	0.036369	0.015505	0.14631	0.206731	-0.059938	0.114619	0.286078	0.418999	0.021504	-0.325181	NA	-0.381598	0.281795	-0.039321	0.17376	-0.043028
FOS_3	0.04422	0.038489	-0.100988	0.414997	0.197999	-0.04409	0.153734	-0.278261	0.452317	0.280193	-0.049643	0.452204	0.202589	-0.140151	-0.066626	-0.333531	0.413721	0.129628	0.048895	NA	0.396004	0.604417	-0.389282	-0.040306	0.009823
FOS_4	0.258384	0.072774	-0.157091	0.033543	-0.044521	-0.089261	0.052372	0.383766	0.347989	0.233901	-0.045415	0.348229	0.066965	-0.308293	-0.109557	0.304269	0.113092	-0.158482	-0.238398	NA	0.032702	0.596638	-0.366223	0.074333	0.033888
FOS_5	0.192136	0.039178	-0.098566	0.304779	0.036201	0.027826	0.241448	0.164283	0.443117	0.235787	-0.107264	0.429839	0.127391	0.171075	-0.067615	0.263978	-0.26085	-0.075881	0.128683	NA	0.304954	0.706728	-0.325863	0.003495	-0.060009
FOS_6	0.423021	-0.15768	-0.252501	0.225686	-0.272826	0.101024	0.110323	-0.026745	-0.172766	0.144564	-0.099923	0.217917	-0.344404	-0.126869	-0.272111	-0.471569	-0.896657	-0.203613	-0.139407	NA	-0.120472	0.63898	-0.224604	-0.066888	-0.05719
FOS_7	0.259054	0.05652	-0.124344	0.117305	-0.340898	0.080724	0.226761	0.375256	-0.35251	0.137226	-0.152018	0.078824	-0.339294	-0.084119	-0.23998	-0.038097	-0.864067	-0.204907	-0.291377	NA	0.025356	0.699201	0.089148	0.044939	-0.013288
FOS_8	0.21477	0.037985	-0.092631	0.214796	-0.192658	0.03785	0.109417	0.40186	-0.376582	0.02209	-0.050271	0.231088	-0.218632	0.086906	-0.100742	-0.071861	-0.645409	-0.091113	-0.149623	NA	0.190874	0.588274	-0.004313	-0.099267	-0.047768
FOS_9	0.269137	0.111205	0.074021	0.004308	-0.285242	-0.034368	0.143467	0.462793	-0.658451	-0.338262	-0.1209	0.013867	-0.27864	0.037774	0.053964	0.002911	-0.429593	-0.101496	-0.11879	NA	0.189416	0.780813	0.232016	0.031001	-0.009946
FOS_10	0.268632	-0.297949	-0.211463	0.020552	-0.296402	0.078322	0.111061	-0.30486	-0.544115	-0.175982	-0.120459	-0.024611	-0.174384	-0.481714	-0.265034	-0.70503	-0.949969	-0.272262	-0.093519	NA	0.062519	-0.23265	-0.145484	-0.030514	-0.125211
NIT_1	-0.440802	-0.523101	-0.290177	0.104471	-0.325211	0.013876	-0.158325	-0.554813	0.149011	NA	-0.45077	-0.214524	-0.444189	-0.646904	-0.407801	-0.737538	-1.01979	-0.251711	-0.470098	-0.32479	-0.309702	-0.613578	0.043038	-0.289783	0.209411
NIT_2	-0.269619	-0.937102	-0.439314	-0.416545	-0.63492	0.077209	-0.232955	-0.112578	-0.450183	NA	-0.567127	-0.851086	-0.70051	-0.632813	-0.571874	-0.655977	-1.03558	-0.405151	-0.507571	-0.238103	-0.278046	-0.045643	-0.628315	-0.181911	0.057295
NIT_3	0.312121	-0.087771	0.158963	0.024526	0.240651	0.090081	0.405826	-0.080772	0.035037	NA	-0.163779	0.407945	-0.253734	-0.106116	0.185206	-0.559969	-0.1323	0.284672	-0.241473	-0.016309	0.137227	-0.460007	-0.160773	-0.260665	-0.093128
NIT_6	-0.483481	-0.477584	-0.151288	-0.323132	-0.621732	0.185443	0.020986	-0.096432	-0.182049	NA	-0.223039	0.27617	-0.341308	-0.106066	-0.309602	-0.696178	0.163338	0.341038	-0.022876	-0.028739	0.452097	0.352184	0.229836	0.063136	0.036188
NIT_7	-0.292091	-0.889655	-0.24747	-0.265442	-0.873717	-0.045899	-0.482419	0.109342	-0.627608	NA	-0.608001	-0.883555	-0.690691	-0.709833	-0.414079	-0.397633	-0.852296	-0.519496	-0.316505	0.035416	-0.003522	0.059937	-0.057504	0.033624	0.310453
NIT_8	-0.000177	-0.89486	-0.070893	-0.144216	-0.856127	0.137955	-0.091708	0.008845	-0.861701	NA	-0.516108	-0.895861	-0.736582	-0.65299	-0.453541	-0.69478	-1.02808	-0.539869	-0.241814	-0.091634	0.063668	-0.020016	0.074974	-0.13601	0.176452
NIT_9	0.150162	-0.412419	0.02374	0.283548	-0.114051	0.250136	-0.060503	-0.527618	-0.379415	NA	-0.303463	0.562054	-0.325627	-0.144321	-0.163768	-0.997636	-0.30289	-0.123619	-0.151412	-0.19079	-0.078556	0.658908	0.181313	-0.077826	0.107618
NIT_10	-0.006812	-0.572994	0.003753	0.063156	-0.394419	0.188322	0.616051	-0.290553	-0.783263	NA	-0.67819	-0.765737	-0.804194	-0.635632	-0.186358	-0.695739	-1.01607	-0.236887	-0.289867	0.436453	-0.189767	0.247119	0.303914	-0.132178	-0.005291
NIT_4	-0.212743	-0.834555	-0.052204	-0.250495	-0.666364	0.116156	-0.537243	-0.65152	-0.636738	NA	-0.778024	-0.882516	-0.794584	-0.70153	-0.350789	-0.874335	-1.04197	-0.304834	-0.140603	-0.093145	-0.516137	-0.215028	-0.202265	-0.425628	0.210947
NIT_5	-0.019834	-0.606196	0.057001	-0.121577	-0.406811	0.171925	0.535886	-0.406253	-0.735549	NA	-0.481447	-0.658757	-0.534149	-0.486931	-0.243611	-0.348818	-0.999021	-0.448508	-0.184987	0.213645	-0.188964	0.225344	0.251	-0.169456	-0.020082
FOX_1	0.328224	0.160371	0.285981	0.539387	0.335906	0.14806	0.237505	0.611032	0.107904	0.077091	0.066501	0.353394	0.35038	0.444145	0.264316	NA	0.657596	0.343615	0.274559	0.536042	0.202984	0.706155	0.364377	0.205819	0.05349
FOX_2	0.163532	0.090325	-0.265558	0.180747	-0.553796	0.263997	0.322395	0.398356	0.155296	0.183003	0.223878	0.521701	0.183361	0.254826	-0.281874	NA	0.381696	0.072398	-0.034784	0.719243	-0.03082	0.583783	0.321948	0.140518	0.055732
FOX_3	-0.209529	-0.17172	-0.097946	0.542946	-0.406721	0.249703	0.227158	0.482368	0.562439	-0.385439	-0.161906	0.05817	-0.19617	0.379365	-0.195294	NA	-0.050516	-0.50977	0.003582	0.087579	0.026831	0.425776	0.346292	-0.060246	-0.052327
FOX_4	0.141561	-0.282196	-0.262516	0.544917	-0.229715	-0.04496	0.295225	0.535446	0.604815	-0.314755	-0.123147	0.410981	-0.072238	0.37912	-0.271378	NA	0.091491	-0.108379	0.114619	0.125675	-0.101423	0.331372	-0.269845	0.152986	-0.08442
FOX_5	0.140751	-0.615374	-0.059901	0.580049	-0.686207	0.248407	0.280987	0.490318	0.263479	-0.261028	-0.139955	-0.085792	-0.400708	0.322825	-0.2237	NA	-0.941217	-0.303318	-0.272104	-0.087337	0.136899	0.141845	0.218571	0.092659	0.01118
FOX_6	0.305344	-0.208372	-0.094845	-0.197708	-0.140636	0.207473	0.249491	0.35242	0.235988	-0.347748	0.155239	0.47982	-0.367375	0.024283	-0.242232	NA	-0.685193	0.086689	-0.232519	0.700167	-0.206413	-0.15169	0.366236	0.187998	0.07451
FOX_7	0.445562	-0.682796	0.033122	0.542927	-0.126452	0.028792	0.293237	0.532205	0.450629	-0.371263	-0.252566	0.522036	-0.33223	0.244895	-0.109517	NA	-0.900679	0.0877	-0.225689	0.45852	0.259003	0.115277	-0.090893	-0.150076	-0.043048
FOX_8	-0.539526	-0.977789	-0.943722	-0.448195	-0.83307	-0.556387	0.268213	0.371936	-0.780069	-0.929594	-0.817135	-0.732488	-0.871722	-0.072511	-0.970344	NA	-1.03686	-0.846955	-0.543254	0.087435	-0.591796	0.173128	0.260065	-0.074172	-0.215649
FOX_9	0.092196	-0.808174	-0.192469	0.380622	-0.54992	0.070301	0.31703	0.366475	-0.430909	-0.572989	-0.319976	-0.571414	-0.663352	0.054513	-0.429863	NA	-1.04827	-0.503011	-0.190038	-0.103664	-0.089879	0.071357	0.210278	-0.124187	-0.119063
FOX_10	0.031881	-0.432149	-0.143948	0.451357	-0.389826	-0.192862	0.300388	0.461584	0.334591	-0.564119	-0.495426	0.086067	-0.631942	0.101584	-0.199512	NA	0.08108	-0.294299	-0.33307	0.196038	-0.314798	-0.234229	-0.154128	-0.102235	-0.145718

## Sheet: p_values2
	Antibiotics to be tested against
Populations evolved to this antibiotic	AMK	AMP	CHL	CPR	CYC	DOX	ERY	FOS	FOX	FSM	FUS	GEN	KAN	LOM	MUP	NAL	NIT	PIP	SLF	STR	TET	TOB	TRM	VAN
AMK	NA	0.00359934	0.00858721	0.0015313	0.114846	0.000184177	0.00117522	0.0026494	NA	NA	0.0894626	NA	NA	NA	0.0128534	4.73598e-05	0.00117522	0.0262967	0.015164	NA	0.000118399	NA	0.000617736	0.00858721
AMP	0.514666	NA	NA	NA	0.40434	NA	NA	0.542652	NA	NA	NA	NA	NA	NA	NA	NA	0.40434	NA	NA	NA	NA	NA	NA	NA
CHL	0.00858721	NA	NA	NA	NA	NA	NA	NA	NA	NA	NA	NA	NA	NA	NA	NA	NA	NA	NA	NA	NA	0.015164	NA	NA
CPR	0.00117522	NA	NA	NA	NA	NA	NA	NA	NA	NA	NA	0.0026494	0.00858721	NA	NA	NA	0.00453391	NA	NA	NA	NA	0.0686434	NA	NA
CYC	NA	NA	0.0894626	NA	NA	NA	0.182533	0.460957	NA	NA	0.0183124	NA	NA	NA	0.101977	0.378914	0.203024	0.129502	0.0686434	NA	NA	NA	NA	0.00858721
DOX	0.460957	NA	NA	NA	NA	NA	NA	NA	NA	NA	NA	0.0015313	0.000184177	NA	NA	NA	4.73598e-05	NA	0.300482	NA	NA	0.00453391	NA	0.00568317
ERY	NA	NA	NA	NA	NA	NA	NA	NA	NA	NA	NA	NA	NA	NA	NA	NA	0.015164	NA	NA	NA	NA	NA	NA	0.000617736
FOS	NA	NA	NA	NA	NA	NA	0.0595865	NA	NA	NA	NA	NA	NA	NA	NA	NA	NA	NA	NA	NA	NA	NA	NA	NA
FOX	0.00730033	NA	NA	NA	NA	NA	0.145315	NA	NA	NA	0.044109	0.0262967	0.00568317	NA	NA	NA	0.0183124	NA	NA	NA	NA	NA	NA	NA
FSM	0.322547	NA	0.0262967	NA	NA	NA	0.300482	NA	NA	NA	0.129502	0.00858721	0.00858721	NA	NA	NA	NA	NA	0.0894626	NA	NA	0.145315	NA	0.015164
FUS	NA	NA	NA	NA	NA	NA	NA	0.600749	NA	NA	NA	NA	NA	NA	NA	NA	NA	NA	NA	NA	NA	NA	NA	0.0894626
GEN	NA	7.01626e-05	NA	0.0595865	0.0026494	0.000118399	NA	NA	NA	NA	NA	NA	NA	NA	NA	7.01626e-05	0.000118399	NA	0.00730033	NA	NA	NA	NA	4.73598e-05
KAN	NA	4.73598e-05	0.015164	0.00858721	0.681252	0.0104783	0.000617736	0.0518496	0.114846	NA	NA	0.998057	NA	4.73598e-05	0.0026494	4.73598e-05	0.000118399	0.00453391	0.00453391	NA	0.0262967	NA	0.00568317	0.000291445
LOM	0.0595865	NA	NA	NA	NA	NA	NA	4.73598e-05	NA	0.0015313	NA	NA	0.0026494	NA	NA	NA	NA	NA	NA	NA	NA	0.00215836	NA	NA
MUP	NA	NA	NA	NA	NA	NA	NA	NA	NA	NA	NA	0.0223052	NA	NA	NA	NA	0.114846	NA	0.000869873	NA	NA	0.0128534	NA	0.0307723
NAL	0.0686434	NA	NA	NA	0.627117	NA	NA	NA	NA	NA	NA	0.322547	NA	NA	NA	NA	NA	NA	NA	NA	NA	0.000291445	NA	NA
NIT	0.000869873	NA	NA	NA	NA	NA	4.73598e-05	NA	4.73598e-05	NA	4.73598e-05	7.01626e-05	0.0015313	0.0015313	NA	NA	NA	4.73598e-05	7.01626e-05	NA	NA	0.000617736	NA	NA
PIP	NA	NA	NA	NA	NA	NA	NA	NA	NA	NA	NA	NA	NA	NA	NA	NA	NA	NA	NA	NA	NA	NA	NA	NA
SLF	0.015164	NA	NA	NA	NA	NA	NA	0.000449918	NA	NA	NA	0.0128534	0.0026494	NA	NA	NA	NA	NA	NA	0.0104783	NA	4.73598e-05	NA	7.01626e-05
STR	NA	NA	0.00568317	NA	NA	4.73598e-05	0.00568317	0.514666	NA	0.0262967	4.73598e-05	0.998057	NA	4.73598e-05	NA	0.000291445	4.73598e-05	0.322547	7.01626e-05	NA	4.73598e-05	0.998057	NA	0.00117522
TET	NA	NA	NA	NA	NA	NA	0.0595865	NA	NA	NA	0.00117522	0.0369941	NA	NA	NA	NA	0.000184177	NA	NA	NA	NA	0.0307723	0.000184177	0.0026494
TOB	NA	0.0223052	0.015164	NA	NA	0.00858721	0.0791396	NA	0.163252	NA	NA	NA	NA	NA	0.0307723	NA	0.000118399	0.0518496	NA	NA	NA	NA	NA	7.01626e-05
TRM	0.0183124	NA	0.489462	NA	0.998057	NA	0.0104783	0.73153	NA	NA	0.101977	0.000617736	0.0791396	0.777138	NA	NA	4.73598e-05	NA	0.0015313	0.0104783	NA	4.73598e-05	NA	4.73598e-05
VAN	NA	NA	0.0183124	NA	NA	NA	0.0307723	NA	NA	NA	0.000617736	0.00453391	NA	NA	NA	0.0128534	0.0104783	0.0307723	NA	0.000869873	NA	0.0026494	NA	NA
