# Supplementary material for: Bacterial evolution of antibiotic hypersensitivity
Source: Mol Syst Biol. 2013 Oct 29;9:700. doi: 10.1038/msb.2013.57 (PMC3817406; doi:10.1038/msb.2013.57)
Supplement: Supplementary Table S9 [file msb201357-s6.xlsx]

## Sheet: Description
This spreadsheet contains information on 12 x 10 populations adapted to gradually increasing antibiotic concentrations
p_values1	One-sided p-values after comparing growth data of evolved lines and adaped control lines in each antibiotic condition (see details in Materials and Methods). The p-values indicate whether growth of the 10 independently evolved lines, as a set, is significantly lower than that of the set of 10 adapted control lines.
RF_values	The relative fitness differences (RF) between the adapted control and the antibiotic-evolved lines in the presence of each other antibiotic (see details in Supplementary Text S2). Negative values indicate increased sensitivity.
p_values2	P-values indicating whether RF values in antibiotic-containing media are lower than those measured in an antibiotic-free medium. This analysis was performed only for those combinations of antibiotics and sets of populations which showed significant differences in the first test (p_values1<0.025) (see details in Supplementary Text S2 ). Significant cases represent genuine collateral sensitivity in…

## Sheet: p_values1
	Antibiotics to be tested against
Populations evolved to this antibiotic	AMP	CHL	CPR	DOX	ERY	FOX	KAN	NAL	NIT	TET	TOB	TRM
AMP	0.997	0.695	1	0.251	0.676	0.999	0	0.847	0.001	0.825	0	0.853
CHL	0.901	0.962	0.991	0.984	0.678	0.799	0.404	0.966	0	0.964	0.056	0.925
CPR	0.926	0.234	0.709	0.943	0.69	1	0.003	0.759	0	0.699	0.003	0.511
DOX	1	1	1	0.845	1	1	0.002	1	0	0.999	0	1
ERY	0.617	0.707	0.585	0.95	1	0.706	0.595	0.931	0.001	0.672	0.644	0.969
FOX	0.994	0.957	0.983	0.999	0.878	0.987	0.022	0.998	0.041	0.997	0.118	1
KAN	0.01	0	0	0	0.014	0	0.505	0	0	0	0.219	0.016
NAL	0.975	0.965	1	1	1	0.995	0.519	0.999	0.095	0.996	0.678	0.742
NIT	0.661	0.701	0.998	0.17	0.437	0.999	0.006	0.99	0.429	0.644	0	0.674
TET	0.839	0.836	0.647	0.999	0.63	0.993	0.594	0.777	0	0.976	0.002	1
TOB	0.104	0	0	0	0.002	0.001	0.498	0	0	0	0.145	0.012
TRM	0.628	0.704	0.793	0.952	0.898	0.969	0.58	0.964	0	0.747	0.004	1

## Sheet: RF_values
	Antibiotics to be tested against
Populations evolved to this antibiotic	DOX	TET	KAN	CHL	CPR	AMP	NIT	ERY	NAL	FOX	TOB	TRM	Antibiotic free medium
TOB_1	-0.391009	-0.340727	0.269998	-0.795335	-0.033186	0.487251	-1.02238	-0.262012	-0.254808	0.337933	NA	-0.787477	-0.283615
TOB_2	-0.987559	-1.05059	-0.227304	-0.910539	-0.762727	-0.412716	-1.06513	-0.778638	-1.06626	-0.27853	NA	-1.00757	-0.595991
TOB_3	-0.906746	-1.00609	-0.193362	-0.905284	-0.780919	-0.35089	-1.06204	-0.880359	-1.0452	-0.248342	NA	-1.03967	-0.588531
TOB_4	-1.09892	-1.11019	0.040826	-0.913365	-0.846035	-0.882399	-1.07278	-1.00596	-1.06101	-0.892038	NA	-1.08631	-0.606432
TOB_5	-0.412021	-0.94691	-0.195909	-0.835964	-0.700127	0.130843	-1.07626	-0.957065	-0.831961	-0.346781	NA	-1.12926	-0.637872
TOB_6	-0.580329	-0.867118	-0.214915	-0.947777	-0.80503	-0.904518	-1.02246	-0.603314	-0.74265	-0.820528	NA	-1.0195	-0.62137
TOB_7	-0.901989	-0.943245	-0.251431	-0.98732	-0.881492	-1.10424	-1.00321	-0.457628	-0.866352	-1.00046	NA	-0.98056	-0.538961
TOB_8	-0.914882	-0.969329	0.07282	-0.895645	-0.807657	-1.07178	-0.957465	-0.494957	-0.869831	-0.990998	NA	-0.876645	-0.460621
TOB_9	-0.80318	-0.855992	-0.657504	-1.01216	-0.789238	-1.0301	-0.928672	-0.599812	-0.739329	-0.974604	NA	-0.851192	-0.57568
TOB_10	-0.65392	-0.852612	-0.478842	-1.01411	-0.564786	-0.903628	-0.91837	-0.510023	-0.771295	-0.745598	NA	-0.793269	-0.598813
KAN_1	-0.529224	-0.71295	NA	-0.930923	-0.838412	-0.756466	-1.01612	-0.583491	-0.84638	-0.606625	-0.219721	-1.00971	-0.5731
KAN_2	-0.783478	-1.00183	NA	-1.00813	-0.71189	-1.01347	-0.968629	-0.433174	-0.794772	-0.975835	-0.314166	-0.87303	-0.527655
KAN_3	-0.022187	-0.573757	NA	-1.03284	-0.223989	0.111227	-0.968668	-0.479888	-0.391778	-0.251504	-0.190026	-0.627102	-0.508964
KAN_6	-0.766856	-0.872224	NA	-0.849116	-0.425005	-0.701973	-0.901676	-0.770088	-0.741069	-0.590666	-0.737427	-0.946495	-0.475247
KAN_7	-0.826552	-0.841683	NA	-0.83108	-0.419318	-0.94972	-0.932741	-0.687874	-0.704858	-0.790233	-0.652877	-0.955571	-0.478893
KAN_8	-0.895546	-0.912188	NA	-0.877689	-0.646427	-1.00491	-0.971583	-0.73461	-0.71862	-0.821244	-0.617252	-0.987438	-0.63589
KAN_9	-0.91439	-0.932479	NA	-0.856269	-0.776723	-1.01261	-0.983906	-0.760638	-0.752235	-0.813675	-0.282898	-0.924894	-0.55498
KAN_10	-0.737253	-0.858637	NA	-0.979039	-0.649573	-0.848989	-0.980033	-0.457704	-0.593692	-0.831721	-0.194919	-0.951625	-0.577589
KAN_4	-0.85168	-0.916646	NA	-1.0215	-0.917101	-1.13452	-0.966961	-0.411755	-0.851833	-1.07333	-0.198058	-0.927376	-0.511421
KAN_5	-0.574278	-0.612744	NA	-0.994775	-0.479676	-0.08393	-0.920665	-0.355339	-0.776048	-0.06752	-0.180194	-0.800818	-0.479508
CPR_1	0.421655	-0.000721	-0.732613	-0.027474	NA	0.326723	-0.350616	0.030263	0.246463	0.47556	-1.30269	-0.48179	-0.255928
CPR_2	0.224853	-0.147253	-0.90629	-0.292222	NA	0.301042	-0.440619	-0.948687	0.027645	0.348488	-1.28533	-0.771431	-0.383346
CPR_3	0.543804	0.341581	-0.760057	0.24319	NA	0.54945	-0.211365	0.149172	0.266085	0.614421	-0.989007	0.592768	-0.340733
CPR_4	0.284375	0.246712	-0.717653	0.120768	NA	0.469984	-0.411133	0.327933	0.134879	0.492501	-0.89793	0.225066	-0.1115
CPR_5	-0.345383	-0.373957	-0.78527	-0.318341	NA	-0.046803	-0.896604	-0.420334	-0.089788	0.273896	-0.795268	-0.149892	-0.532645
CPR_6	0.475032	0.080172	-0.321076	-0.111291	NA	0.483408	-0.381041	0.380974	0.354911	0.549059	-0.172327	0.012232	-0.089465
CPR_7	0.270196	0.169553	-0.967058	-0.201479	NA	0.334386	-0.330978	0.187816	0.221395	0.427397	-0.689485	-0.150141	-0.227065
CPR_8	-0.284376	-0.121241	-1.11581	-0.840239	NA	-0.509964	-0.674053	0.074241	-0.028169	-0.430286	-0.831603	-0.091438	-0.382118
CPR_9	0.382415	0.27742	-1.03303	0.088637	NA	0.447632	-0.082702	0.315583	0.307443	0.513696	-0.645689	0.206449	-0.144904
CPR_10	0.317249	0.06316	-0.754465	-0.126476	NA	0.389662	-0.37101	-0.275257	0.207583	0.449394	-1.09877	-0.556342	-0.30315
ERY_1	0.381643	0.592403	-0.891252	0.226478	0.466582	0.335545	-0.63619	NA	0.383088	0.239457	-0.77535	0.446776	0.009035
ERY_2	0.61235	0.621196	0.326564	0.427547	0.237091	0.493163	-0.286076	NA	0.533311	0.492651	0.221495	0.706018	-0.01525
ERY_3	0.189682	-0.48287	-0.665676	-0.641825	-0.095521	-0.426211	-0.363866	NA	0.243726	-0.856995	-0.632784	0.295661	-0.165992
ERY_4	0.492274	-0.572418	-0.005429	-0.120404	-0.262494	-0.428774	-0.371119	NA	0.104874	-0.658129	0.207718	0.267006	-0.124907
ERY_5	0.448024	-0.203629	-0.59106	-0.420551	0.366276	-0.351503	-0.291	NA	0.474112	-0.859275	-0.677302	-0.074867	-0.072702
ERY_6	0.616072	0.4921	0.345871	0.233352	0.447808	0.483957	-0.628282	NA	0.541485	0.460236	0.144907	0.673652	-0.153797
ERY_7	0.287461	-0.109711	-0.094529	-0.27235	0.158	-0.306168	-0.498558	NA	0.438408	0.118329	-0.237446	-0.915646	-0.106831
ERY_8	0.517375	0.538821	0.399914	0.206982	0.456803	0.51375	-0.009127	NA	0.532287	0.323128	0.377797	0.648862	-0.108432
ERY_9	-0.532191	-0.273145	0.036571	-0.642757	0.3733	-0.640051	-0.658739	NA	-0.251358	-0.511186	-0.122653	-0.148717	-0.105434
ERY_10	-0.323075	-0.366346	-0.076926	-0.417957	-0.536251	-0.818744	-0.796068	NA	-0.549705	-0.278705	-0.326898	-0.595617	-0.126472
TRM_1	-0.184741	0.094629	-1.02435	-0.263312	-0.475968	-0.33984	-0.748855	-0.83112	0.234647	0.372376	-0.926354	NA	-0.197745
TRM_2	0.572732	0.479179	-0.08555	0.006325	0.48342	0.347296	-0.100809	0.612298	0.4036	0.237056	-0.319101	NA	-0.062009
TRM_3	0.243197	-0.357129	0.01859	-0.49939	0.227795	0.222878	-0.45825	-0.131874	0.402272	0.253499	-0.288996	NA	-0.239719
TRM_6	0.611682	0.248876	0.079758	0.100232	0.348678	0.5011	-0.473965	0.441439	0.488505	0.388106	-0.343164	NA	0.096234
TRM_7	0.18527	-0.570721	0.347892	-0.09492	-0.348635	0.431407	-0.939062	-0.571644	0.530412	0.377277	-0.183185	NA	0.043508
TRM_8	0.471113	0.514046	0.011501	0.324487	0.564559	0.092847	-0.173989	0.635434	0.532914	0.102221	-0.720301	NA	0.199503
TRM_9	0.387756	0.562021	-0.604602	0.265891	0.551507	0.051542	-0.566214	0.689579	0.328278	0.433443	-0.841497	NA	0.019618
TRM_10	0.515615	0.379115	0.11633	0.112488	0.347565	0.342693	-0.218579	0.542168	0.485607	0.472792	-0.568969	NA	0.110799
TRM_4	-0.832808	-0.034709	-0.008802	-0.367556	-0.055063	-0.178573	-0.344588	-0.092062	0.263601	0.161592	-0.44782	NA	-0.177666
TRM_5	0.410227	0.534499	-0.077692	-0.04663	0.545469	-1.18742	-0.410963	0.634979	0.473898	0.089297	-0.178507	NA	-0.353238
TET_1	0.543348	NA	-0.782145	0.093757	0.329446	0.471459	-0.501185	0.473136	0.49333	0.335929	-0.733294	0.443364	-0.219102
TET_2	0.546254	NA	-0.400881	0.149954	0.297354	0.45016	-0.74705	0.412627	0.411304	0.374496	-0.608964	0.519034	-0.066202
TET_3	0.530297	NA	-0.012145	0.150422	0.227575	0.294932	-0.707372	0.272763	0.359241	0.438584	-0.315411	0.511122	-0.304289
TET_4	0.090042	NA	0.066764	0.009218	0.420228	0.287397	-0.061948	-1.40552	-0.725949	0.382482	-0.298158	-0.158588	-0.039853
TET_5	0.477207	NA	-0.541885	0.070492	0.22287	0.227327	-0.601714	0.247449	0.267994	0.278687	-0.623545	0.335297	-0.014862
TET_6	0.440824	NA	-0.122164	-0.026987	0.131395	0.242646	-0.640622	0.228391	0.153382	0.275369	-0.445636	0.595687	-0.058371
TET_7	0.57935	NA	-0.057408	0.210738	0.238358	0.380291	-0.558222	0.460905	0.357838	0.403483	-0.326932	0.582451	-0.155049
TET_8	0.482028	NA	-0.197736	0.147311	0.340739	0.376496	-0.690607	0.465272	0.334065	0.359072	-0.391127	0.605736	-0.11179
TET_9	0.249467	NA	-0.320757	0.18117	0.40194	0.243522	-0.578657	-0.78833	-0.676029	0.410854	-0.734187	0.564656	-0.128019
TET_10	0.142874	NA	-0.192144	-0.162334	0.02232	-0.170498	-0.906245	-0.499034	-0.553518	-0.008927	-0.731181	-0.520258	0.133804
DOX_1	NA	0.523244	-0.27172	0.476917	0.717162	0.593942	-0.681756	0.462512	0.589078	0.544735	-0.964783	0.659561	-0.040843
DOX_2	NA	0.471363	-0.246748	0.405539	0.71134	0.544185	-0.613648	0.434331	0.550523	0.527259	-0.904733	0.627563	-0.250698
DOX_3	NA	0.411915	-0.5925	0.326571	0.65949	0.483412	-0.786199	0.41618	0.40901	0.404884	-0.961054	0.606137	-0.105066
DOX_4	NA	0.55206	-0.748672	0.434577	0.702334	0.583083	-0.892728	0.424319	0.558511	0.494837	-0.960299	0.62996	-0.060266
DOX_5	NA	0.448449	-0.836602	0.471758	0.735042	0.571198	-0.651373	0.412764	0.500377	0.458035	-0.952925	0.59478	-0.173068
DOX_6	NA	0.411802	-0.707997	0.459386	0.702546	0.480865	-0.832378	0.395066	0.435242	0.529036	-0.8714	0.660981	-0.039698
DOX_7	NA	0.444115	-0.54351	0.51767	0.654679	0.519092	-0.944534	0.317354	0.475615	0.519681	-0.884796	0.675041	-0.04577
DOX_8	NA	0.313851	-0.868103	0.35249	0.64663	0.412833	-0.682996	0.321519	0.349796	0.477939	-0.901443	0.625994	-0.105042
DOX_9	NA	0.416296	-0.694613	0.3996	0.662613	0.529597	-0.939705	0.44296	0.444934	0.550667	-0.955997	0.554923	-0.373662
DOX_10	NA	0.447404	-0.454426	0.366655	0.547172	0.473769	-0.928263	0.366456	0.336786	0.521341	-0.695795	0.711212	-0.473931
NIT_1	-0.657924	-0.557297	-1.06965	-0.427298	0.448787	-0.506567	NA	-0.663337	-0.047086	0.196193	-1.03225	-0.91138	-0.590037
NIT_2	0.056111	0.348476	0.089084	-3.2e-05	0.732629	0.046093	NA	0.256903	0.542686	0.466191	-0.787754	-0.174224	-0.095407
NIT_3	-0.723289	-0.065274	-0.980265	-0.316547	0.753015	-0.644972	NA	-0.872078	0.522459	0.597903	-0.979446	-0.493949	0.01516
NIT_6	0.352199	0.419355	-0.074748	-0.440526	0.711097	0.571643	NA	0.253059	0.510696	0.571608	-0.585618	0.62653	0.175945
NIT_7	-0.251628	0.017925	0.041559	-0.106106	0.705438	0.606857	NA	0.427543	0.588998	0.67675	-0.258564	0.59126	0.087807
NIT_8	-0.585152	-0.288363	-0.573064	-0.553231	0.232994	0.078345	NA	-0.374993	0.409673	0.4495	-0.856658	-0.129956	-0.245872
NIT_9	-1.0035	-0.458981	-0.710355	-0.573767	-1.26683	-1.09414	NA	-0.953493	0.47098	0.583338	-0.902047	-0.147185	-0.165438
NIT_10	-0.53217	-0.151179	-0.958145	0.101347	0.402716	0.220648	NA	-0.111517	0.108597	0.470862	-0.95642	-0.23067	-0.509312
NIT_4	0.125202	0.283245	-0.805183	0.236433	0.697626	0.448696	NA	0.058145	0.417956	0.560817	-0.91345	0.573193	-0.054101
NIT_5	-1.04985	-0.49086	-0.912773	-0.732392	0.388179	0.226325	NA	-0.436739	0.019704	0.296438	-0.951726	-0.473156	-0.250533
AMP_1	-0.240943	0.254723	-0.812986	-0.187067	0.603134	NA	-0.194849	-0.093387	0.288008	0.482773	-1.01903	0.270321	-0.102838
AMP_2	-0.055475	0.147944	-0.908562	-0.266365	0.60443	NA	-0.322424	-0.346875	0.289596	0.437375	-0.994717	0.195718	-0.061439
AMP_3	-0.023441	0.18288	-0.985139	-0.190995	0.543974	NA	-0.441802	-0.389467	0.289125	0.479555	-0.978927	0.243627	-0.168351
AMP_4	-0.097174	0.055676	-0.705591	-0.090466	0.41594	NA	-0.624382	0.004468	0.041445	0.22387	-0.763519	0.267021	-0.595646
AMP_5	0.042125	0.087745	-0.424107	0.095954	0.479164	NA	-0.851247	-0.1104	0.163276	0.22989	-0.756512	0.289465	-0.43564
AMP_6	0.278507	0.233235	-0.497392	0.296154	0.671066	NA	-0.574238	0.243258	0.391329	0.557729	-0.834203	0.424222	-0.017393
AMP_7	0.3208	0.373372	0.075824	0.320226	0.725673	NA	0.081656	0.322457	0.547819	0.671801	-0.168314	0.352078	0.038842
AMP_8	-0.495884	0.190175	-1.06845	0.04186	0.624897	NA	-0.346516	-0.241777	0.112533	0.473041	-0.972611	0.48089	-0.140758
AMP_9	0.206428	0.175181	-1.09727	0.158312	0.557571	NA	-0.355044	0.182291	0.194448	0.444499	-0.920171	0.627383	-0.174702
AMP_10	-0.134843	0.058422	-0.958652	-0.207462	0.407195	NA	-0.533868	-0.192392	0.150474	0.383739	-0.963012	0.253584	-0.294255
CHL_1	0.185119	0.521008	-0.872993	NA	0.499745	0.453467	-1.03007	-0.292733	0.39373	0.101822	-1.04237	0.136293	-0.211057
CHL_2	0.390169	0.596804	0.39949	NA	0.625613	0.65347	-0.982004	0.004978	0.540503	0.389339	-0.106213	0.377944	-0.331204
CHL_3	0.554518	0.61827	-0.031965	NA	0.665314	0.650518	-0.272702	-0.07029	0.617648	0.392173	-0.330442	0.557154	0.058303
CHL_4	0.227479	0.449309	-0.978458	NA	0.528101	0.53039	-1.03684	-0.279701	0.406356	-0.040173	-0.986302	0.237012	-0.305513
CHL_5	0.52456	0.643329	-0.467985	NA	0.591392	0.560228	-0.966557	0.140595	0.62365	0.029579	-0.60103	-0.345775	-0.344512
CHL_6	0.088139	0.134218	-0.921419	NA	-0.130263	0.420246	-0.56077	-0.171432	0.187242	-0.026406	-0.848486	-0.073878	-0.167541
CHL_7	0.565048	0.499551	0.44795	NA	0.379731	0.616684	-0.520509	0.131877	0.548405	0.398681	0.257387	0.586547	0.089402
CHL_8	0.041977	0.29549	-0.835777	NA	0.358189	0.433604	-0.644532	-0.078733	0.329652	0.169703	-0.821268	0.235619	-0.207748
CHL_9	0.550018	0.502282	0.368411	NA	0.479706	0.581441	-0.080455	0.145613	0.581138	0.37619	0.0873	0.569767	0.049968
CHL_10	-0.104433	0.194829	-0.942513	NA	-0.136834	0.134346	-0.446474	-0.090498	0.244145	-0.086042	-0.912887	0.178472	-0.271521
FOX_1	0.72122	0.725414	-0.051118	0.632031	0.447172	0.752432	-0.04094	0.423827	0.709667	0.563229	0.282282	0.668411	0.402359
FOX_2	0.467296	0.528925	-0.991233	0.474163	0.581058	0.737768	0.263608	0.340628	0.698124	0.470269	-0.653646	0.497831	0.336911
FOX_3	0.365125	0.409819	-0.811789	-0.077379	0.240348	0.373984	-0.50023	-0.298288	0.359746	0.096775	-0.707949	0.232315	-0.328842
FOX_6	0.421523	0.655343	-0.799833	0.534937	0.637642	0.801073	0.169853	0.372439	0.647671	0.519641	-0.687774	0.661916	0.367839
FOX_7	0.581582	0.655137	-0.578735	0.534482	0.640091	0.768313	-0.074832	0.458796	0.646014	0.498793	-0.535576	0.556944	0.198312
FOX_8	-0.265864	0.521183	-0.469869	0.326663	0.44298	0.612433	-0.521496	0.12319	0.572252	0.360346	-0.302447	0.523763	0.21357
FOX_9	0.296243	0.223518	-0.726496	-0.098275	0.167888	0.540216	-0.403089	0.007139	0.419974	0.168059	-0.872727	0.264758	-0.094718
FOX_10	0.602375	0.455497	-0.531788	0.356801	0.249126	0.581208	-0.373713	0.092134	0.534129	0.269991	-0.581995	0.593333	0.168297
FOX_4	-0.319041	0.349928	-0.372415	0.119858	0.197661	0.564043	-0.249031	0.066792	0.441703	0.197003	-0.642013	0.170891	0.058778
FOX_5	0.537204	0.425978	-0.654729	0.448952	0.330338	0.671939	-0.213826	0.164794	0.569636	0.274363	-0.247408	0.553188	0.226184
NAL_1	0.34069	-0.078549	-0.160779	0.290996	0.723287	0.661049	-0.253518	0.46681	NA	0.259997	0.112523	-0.670353	0.117342
NAL_2	0.180491	0.221695	-0.260224	-0.055483	0.725088	0.414851	-0.128685	0.460734	NA	0.035034	-0.326648	-0.236569	0.17775
NAL_3	0.637732	0.690226	0.323877	0.572514	0.644878	0.71298	-0.142557	0.438852	NA	0.410669	0.407849	0.28224	0.296408
NAL_4	0.559046	0.761247	-0.830915	0.310194	0.599666	0.585215	-0.529309	0.466804	NA	0.362726	-0.810064	0.194535	0.086047
NAL_5	-0.269585	-0.148264	-0.03468	0.092513	0.720974	-0.079835	-0.120441	0.180612	NA	0.035005	-0.061828	-0.254306	-0.025229
NAL_6	0.648733	0.630994	-0.960356	0.546557	0.644778	0.698975	0.015893	0.521849	NA	0.513389	-0.623714	0.514835	0.377267
NAL_7	0.660649	0.721518	-0.781028	0.63131	0.704587	0.724786	-0.266018	0.602081	NA	0.555812	-0.205155	-0.357873	0.398043
NAL_8	0.509828	0.694599	-0.134099	0.464652	0.649321	0.74502	-0.11091	0.425069	NA	0.496017	-0.2933	0.519774	0.240431
NAL_9	0.501218	0.606571	-0.657038	0.453946	0.466745	0.599066	-0.639539	0.306422	NA	0.34317	-0.720219	0.499362	0.130409
NAL_10	0.637518	0.590422	0.28386	0.47582	0.652284	0.653859	0.041269	0.44124	NA	-0.171099	0.100949	0.252598	0.350047

## Sheet: p_values2
	Antibiotics to be tested against
Populations evolved to this antibiotic	AMP	CHL	CPR	DOX	ERY	FOX	KAN	NAL	NIT	TET	TOB	TRM
AMP	NA	NA	NA	NA	NA	NA	0.00287579	NA	0.0218688	NA	0.000271787	NA
CHL	NA	NA	NA	NA	NA	NA	NA	NA	0.00126531	NA	NA	NA
CPR	NA	NA	NA	NA	NA	NA	0.000184859	NA	0.106692	NA	0.000530111	NA
DOX	NA	NA	NA	NA	NA	NA	0.000375495	NA	2.86092e-05	NA	2.86092e-05	NA
ERY	NA	NA	NA	NA	NA	NA	NA	NA	0.000971281	NA	NA	NA
FOX	NA	NA	NA	NA	NA	NA	8.01057e-05	NA	NA	NA	NA	NA
KAN	0.0153488	2.86092e-05	0.1919	0.00635453	0.455899	0.0218688	NA	0.00161046	2.86092e-05	0.000116821	NA	4.45031e-05
NAL	NA	NA	NA	NA	NA	NA	NA	NA	NA	NA	NA	NA
NIT	NA	NA	NA	NA	NA	NA	0.0303087	NA	NA	NA	0.000116821	NA
TET	NA	NA	NA	NA	NA	NA	NA	NA	0.000375495	NA	4.45031e-05	NA
TOB	NA	2.86092e-05	0.00787706	0.0303087	0.27177	0.23039	NA	0.00126531	2.86092e-05	0.000971281	NA	2.86092e-05
TRM	NA	NA	NA	NA	NA	NA	NA	NA	0.00161046	NA	0.000971281	NA
